# Supplementary material for: The safety and efficacy of remimazolam tosylate combined with propofol in upper gastrointestinal endoscopy: A multicenter, randomized clinical trial
Source: PLoS One. 2023 Aug 3;18(8):e0282930. doi: 10.1371/journal.pone.0282930 (PMC10399878; doi:10.1371/journal.pone.0282930)
Supplement: S1 Data — (XLSX) [file pone.0282930.s004.xlsx]

## Sheet: baseline
Group	gender	age	ASA_VS	Height（cm）	weight（Kg）	BMI_VS	respiration（bpm）	systolic pressure_VS	diastolic pressure_VS	heart rate_VS	SpO2_VS
P	female	50	Ⅰ	159	53	20.96	18	109	68	71	100
P	male	28	Ⅰ	168	70	24.80	18	107	76	93	100
P	female	52	Ⅱ	157	54	21.91	18	136	74	58	100
P	male	53	Ⅰ	160	75	29.30	18	103	70	60	100
P	female	58	Ⅰ	160	57	22.27	20	128	74	70	100
P	male	49	Ⅱ	168	70	24.80	20	115	67	61	100
P	male	60	Ⅰ	164	67	24.91	20	142	68	75	100
P	female	34	Ⅰ	150	50	22.22	20	116	76	83	100
P	male	63	Ⅰ	160	65	25.39	18	138	83	75	96
P	female	26	Ⅱ	164	77	28.63	20	128	56	64	100
P	male	62	Ⅱ	164	62	23.05	20	148	87	65	100
P	female	40	Ⅰ	163	60	22.58	19	113	71	79	100
P	male	28	Ⅰ	164	50	18.59	16	115	79	63	100
P	female	49	Ⅰ	162	53	20.20	16	103	67	67	100
P	female	54	Ⅰ	158	62	24.84	16	145	77	108	100
P	male	56	Ⅰ	170	86.5	29.93	16	115	76	56	97
P	female	64	Ⅰ	156	52	21.37	16	128	80	82	100
RT	male	31	Ⅰ	168	62	21.97	18	103	76	87	99
P	male	43	Ⅰ	170	70	24.22	18	114	75	68	99
P	female	64	Ⅰ	155	65	27.06	16	110	65	71	100
P	female	52	Ⅰ	150	51	22.67	18	99	56	72	98
P	male	49	Ⅰ	168	64	22.68	18	115	69	59	100
P	female	38	Ⅰ	176	70	22.60	18	120	64	65	100
RT	female	64	Ⅱ	160	60	23.44	18	154	63	56	98
P	female	33	Ⅰ	158	59	23.63	18	114	73	68	100
P	male	52	Ⅰ	163	52	19.57	18	113	78	68	98
P	male	46	Ⅰ	160	59	23.05	18	110	74	61	97
P	female	58	Ⅰ	153	57	24.35	18	109	63	76	100
P	female	60	Ⅰ	159	70	27.69	18	105	68	82	98
P	male	54	Ⅰ	175	65	21.22	16	121	76	93	100
P	female	62	Ⅰ	158	60	24.03	18	145	65	80	98
P	male	48	Ⅰ	153	44	18.80	18	123	65	65	100
P	female	24	Ⅱ	158	61	24.44	18	151	67	68	99
RT	male	61	Ⅱ	169	65	22.76	18	112	77	65	98
RT	female	60	Ⅰ	152	36	15.58	18	105	58	71	99
RT	male	44	Ⅰ	168	65	23.03	18	110	58	75	98
RT	male	65	Ⅱ	159	60	23.73	18	135	69	77	98
RT	male	37	Ⅰ	172	74	25.01	18	125	69	65	98
RT	female	44	Ⅰ	155	55	22.89	18	131	94	78	98
RT	female	38	Ⅰ	161	60	23.15	18	122	63	65	98
RT	male	77	Ⅱ	162	50	19.05	18	148	88	105	98
RT	male	78	Ⅱ	166	60	21.77	18	149	75	84	97
RT	female	48	Ⅰ	160	54	21.09	17	106	65	77	98
RT	male	69	Ⅱ	168	68	24.09	18	142	69	65	98
RT	female	51	Ⅰ	159	60	23.73	17	130	78	75	98
RT	male	53	Ⅰ	163	65	24.46	17	115	69	85	98
RT	female	56	Ⅰ	156	45	18.49	17	129	91	75	99
RT	male	56	Ⅰ	163	60	22.58	19	120	85	68	98
RT	female	57	Ⅰ	155	50	20.81	18	156	74	112	100
RT	female	50	Ⅰ	153	47.5	20.29	18	142	72	78	100
RT	female	54	Ⅰ	150	45	20.00	18	133	87	78	100
RT	female	45	Ⅰ	154	46	19.40	17	133	69	84	100
P	male	62	Ⅰ	160	51.5	20.12	17	124	85	71	100
RT	female	25	Ⅰ	153	50	21.36	20	100	60	67	100
RT	male	23	Ⅰ	170	52	17.99	14	121	74	79	100
RT	female	20	Ⅰ	157	47.4	19.23	18	104	59	56	100
P	female	34	Ⅰ	155	59	24.56	20	155	93	72	100
RT	female	48	Ⅰ	159	62	24.52	15	110	70	69	100
RT	female	60	Ⅰ	152	53.5	23.16	18	111	51	55	96
RT	female	53	Ⅰ	155	47	19.56	16	129	90	69	100
RT	female	51	Ⅰ	165	75	27.55	18	140	84	77	99
RT	female	58	Ⅰ	162	65	24.77	14	134	78	73	100
P	male	43	Ⅰ	155	65	27.06	16	130	85	75	99
P	female	56	Ⅰ	162	60	22.86	18	160	99	75	98
RT	male	40	Ⅰ	165	60	22.04	18	123	70	79	100
RT	male	44	Ⅰ	171	63	21.55	20	124	75	68	99
RT	male	71	Ⅰ	167	51	18.29	14	140	63	60	100
RT	male	19	Ⅰ	170	56	19.38	17	106	64	67	100
P	male	36	Ⅰ	161	52	20.06	16	121	62	74	100
RT	female	47	Ⅰ	160	60	23.44	18	105	59	85	100
RT	female	48	Ⅰ	156	53	21.78	18	110	60	67	100
RT	male	47	Ⅰ	166	65	23.59	18	97	53	101	100
RT	female	26	Ⅰ	156	44	18.08	16	100	53	91	100
RT	female	28	Ⅰ	158	48	19.23	18	113	75	85	100
RT	female	52	Ⅰ	155	65	27.06	18	143	87	91	100
RT	female	38	Ⅰ	155	60	24.97	18	104	56	98	100
RT	male	19	Ⅰ	165	58	21.30	18	121	61	90	100
RT	female	31	Ⅰ	160	53	20.70	18	101	54	58	100
RT	female	30	Ⅰ	168	70	24.80	18	132	68	84	100
P	female	20	Ⅰ	152	45	19.48	18	106	66	92	100
RT	female	37	Ⅰ	155	65	27.06	18	115	66	78	100
RT	male	47	Ⅰ	168	60	21.26	18	128	84	67	100
RT	female	50	Ⅰ	158	73	29.24	18	135	83	69	100
RT	female	48	Ⅰ	162	70	26.67	18	113	56	69	100
RT	female	50	Ⅰ	160	55	21.48	18	104	63	88	100
RT	female	53	Ⅱ	155	58	24.14	17	104	59	58	99
RT	female	41	Ⅰ	160	65	25.39	18	107	56	73	98
RT	male	49	Ⅰ	170	65	22.49	18	107	62	67	99
RT	male	64	Ⅰ	165	54	19.83	18	119	65	84	100
RT	female	35	Ⅰ	155	50	20.81	17	101	57	70	100
RT	female	20	Ⅰ	155	58	24.14	18	114	62	82	100
RT	female	35	Ⅰ	165	58	21.30	17	105	62	72	100
RT	male	49	Ⅰ	170	60	20.76	18	124	58	67	100
RT	female	52	Ⅰ	152	51	22.07	17	120	57	57	100
RT	male	45	Ⅰ	162	65	24.77	18	105	63	62	98
RT	female	44	Ⅰ	160	65	25.39	18	109	66	71	100
RT	female	47	Ⅰ	160	65	25.39	17	129	70	67	100
RT	female	34	Ⅰ	160	67	26.17	16	103	69	71	97
RT	female	25	Ⅰ	162	48	18.29	14	122	79	112	98
P	male	34	Ⅰ	178	80	25.25	16	117	79	71	98
RT	male	34	Ⅰ	160	48	18.75	16	116	66	60	99
RT	male	24	Ⅰ	168	57	20.20	18	92	47	82	100
RT	male	65	Ⅱ	162	53	20.20	14	101	57	69	99
RT	male	51	Ⅰ	160	47	18.36	13	103	70	78	98
RT	female	27	Ⅰ	162	51	19.43	17	96	43	60	99
P	male	41	Ⅰ	170	81	28.03	14	135	86	91	99
RT	female	53	Ⅰ	163	67.5	25.41	12	136	82	58	98
P	male	32	Ⅰ	178	73	23.04	13	98	48	54	100
RT	female	25	Ⅰ	155	55	22.89	12	96	47	75	100
RT	male	30	Ⅰ	168	76	26.93	15	121	65	86	99
RT	male	36	Ⅰ	172	70	23.66	15	115	65	94	99
P	female	36	Ⅰ	157	55	22.31	15	93	48	73	100
RT	male	38	Ⅰ	170	72.5	25.09	13	95	49	66	99
RT	male	55	Ⅰ	168	80	28.34	14	110	71	71	97
RT	male	38	Ⅰ	177	66.5	21.23	14	107	58	63	99
RT	male	51	Ⅰ	168	67	23.74	16	109	72	75	97
RT	male	24	Ⅰ	160	50	19.53	16	102	60	76	99
RT	female	38	Ⅰ	160	57	22.27	15	93	67	60	98
RT	female	44	Ⅰ	158	56	22.43	13	98	48	84	100
P	male	53	Ⅱ	152	55	23.81	12	107	70	76	97
RT	female	49	Ⅰ	155	56	23.31	20	126	69	69	99
RT	female	39	Ⅰ	160	47	18.36	17	90	52	59	99
RT	male	45	Ⅰ	160	60	23.44	13	120	82	77	99
RT	female	54	Ⅰ	164	56	20.82	19	137	81	70	98
RT	female	65	Ⅱ	160	65	25.39	10	118	73	82	100
RT	female	43	Ⅰ	156	65	26.71	19	95	58	88	100
RT	female	39	Ⅰ	163	55	20.70	13	123	69	70	100
RT	male	30	Ⅰ	170	70	24.22	14	121	71	73	99
RT	female	49	Ⅰ	150	58	25.78	21	128	68	97	99
P	female	51	Ⅰ	150	60	26.67	21	114	62	73	98
P	male	30	Ⅰ	172	60	20.28	16	103	61	86	99
P	female	49	Ⅰ	158	52	20.83	14	120	60	63	99
P	female	28	Ⅰ	150	56	24.89	14	93	55	77	98
RT	female	50	Ⅰ	158	68	27.24	19	105	63	54	98
P	male	48	Ⅰ	153	58	24.78	16	114	61	74	100
RT	male	43	Ⅰ	165	55	20.20	20	110	69	87	99
P	male	41	Ⅰ	162	48	18.29	18	95	55	69	100
P	female	36	Ⅰ	165	66	24.24	20	96	65	62	100
RT	male	29	Ⅰ	176	72	23.24	17	106	73	72	99
RT	male	54	Ⅰ	170	75	25.95	16	145	74	96	100
RT	female	21	Ⅰ	144	46	22.18	18	99	60	77	98
RT	male	33	Ⅰ	156	55	22.60	18	117	72	65	98
RT	female	26	Ⅰ	155	54	22.48	18	111	68	65	99
RT	female	54	Ⅰ	167	56.5	20.26	18	97	71	64	98
RT	male	44	Ⅰ	167	70	25.10	18	135	90	75	97
RT	male	37	Ⅰ	165	56	20.57	18	125	77	92	97
RT	male	37	Ⅰ	172	60	20.28	18	115	78	70	98
RT	male	57	Ⅰ	160	70	27.34	18	125	80	98	98
RT	male	32	Ⅰ	168	82	29.05	18	135	80	78	98
RT	female	59	Ⅱ	156	56	23.01	18	156	82	80	96
RT	male	51	Ⅰ	164	60	22.31	19	133	85	76	98
RT	male	47	Ⅰ	165	70	25.71	18	115	66	67	95
RT	female	46	Ⅰ	150	51.5	22.89	18	118	81	82	96
RT	female	49	Ⅰ	156	57	23.42	20	113	67	85	98
RT	male	26	Ⅰ	175	85	27.76	18	151	90	72	99
RT	female	57	Ⅰ	150	46	20.44	18	150	85	81	98
RT	male	41	Ⅰ	170	80	27.68	18	150	98	88	93
RT	female	55	Ⅰ	154	65	27.41	20	141	95	73	98
RT	male	45	Ⅰ	173	65	21.72	17	112	67	85	98
RT	male	69	Ⅰ	160	55	21.48	18	105	65	62	93
P	female	26	Ⅰ	163	53	19.95	18	124	71	102	98
P	male	28	Ⅰ	172	55	18.59	18	97	68	68	99
P	female	39	Ⅰ	160	60	23.44	18	129	86	70	98
P	male	46	Ⅰ	160	68.5	26.76	18	110	70	64	95
P	female	27	Ⅰ	164	75	27.89	18	118	74	61	98
P	male	70	Ⅰ	170	65	22.49	18	133	86	88	95
P	female	62	Ⅰ	160	55	21.48	18	109	50	69	93
P	male	40	Ⅰ	165	52.5	19.28	18	112	79	63	100
P	male	64	Ⅰ	170	60	20.76	16	151	68	71	100
P	female	54	Ⅰ	154	58.5	24.67	16	141	79	93	100
P	male	38	Ⅰ	172	56	18.93	16	132	76	67	98
P	female	62	Ⅰ	150	55	24.44	18	153	79	96	100
P	female	55	Ⅰ	150	49.5	22.00	16	159	84	86	100
P	male	44	Ⅰ	160	53	20.70	18	117	78	66	100
P	male	56	Ⅰ	173	73	24.39	16	121	74	89	100
P	female	53	Ⅰ	158	63	25.24	18	108	75	62	99
P	male	40	Ⅰ	160	65	25.39	16	121	65	69	100
P	female	49	Ⅰ	155	70	29.14	16	119	65	64	100
P	male	64	Ⅰ	160	66	25.78	17	149	76	84	99
P	female	26	Ⅰ	164	52	19.33	16	117	79	93	100
P	male	33	Ⅰ	155	49	20.40	15	135	79	63	99
P	female	70	Ⅱ	160	59	23.05	15	134	68	97	100
P	male	50	Ⅰ	176	80	25.83	18	110	78	54	99
P	male	49	Ⅰ	165	70	25.71	16	116	75	80	98
P	female	68	Ⅱ	140	55	28.06	18	159	79	79	99
P	male	75	Ⅰ	153	55	23.50	18	147	89	87	99
P	male	35	Ⅰ	174	60	19.82	18	118	82	98	100
P	male	35	Ⅰ	165	66.5	24.43	16	111	68	72	99
P	female	72	Ⅱ	142	60	29.76	18	139	74	80	100
P	male	38	Ⅰ	182	80	24.15	16	134	70	75	100
P	female	58	Ⅰ	160	64	25.00	18	158	78	75	100
P	male	42	Ⅰ	170	82.5	28.55	18	122	67	80	99
P	female	56	Ⅰ	158	54	21.63	18	144	70	57	99
P	female	42	Ⅰ	157	52	21.10	16	101	74	68	100
P	male	65	Ⅰ	175	90	29.39	18	116	69	55	99
P	female	29	Ⅰ	163	52	19.57	18	110	68	77	99
P	male	29	Ⅰ	157	48	19.47	18	123	76	77	99
P	female	31	Ⅰ	154	61	25.72	20	116	71	93	100
P	male	66	Ⅱ	170	70	24.22	20	153	74	93	98
P	female	32	Ⅰ	155	55	22.89	18	123	78	93	100
P	female	22	Ⅰ	160	59	23.05	20	108	61	92	99
P	male	32	Ⅰ	158	67	26.84	20	128	75	100	100
P	female	47	Ⅱ	153	50	21.36	18	141	72	99	100
P	female	55	Ⅰ	154	45	18.97	18	131	64	70	100
P	male	46	Ⅰ	157	62	25.15	16	127	81	83	100
P	female	45	Ⅰ	160	53	20.70	18	112	63	88	100
P	male	28	Ⅰ	173	73	24.39	18	130	78	90	100
P	female	42	Ⅰ	157	58	23.53	18	118	78	74	100
RT+P	male	42	Ⅰ	165	65	23.88	16	130	72	79	98
RT+P	female	49	Ⅰ	159	60	23.73	18	121	75	98	99
RT+P	male	55	Ⅰ	160	55	23.89	16	108	77	70	99
RT+P	female	39	Ⅰ	165	58	21.30	16	112	65	84	100
RT+P	male	40	Ⅰ	168	69	24.45	16	138	89	76	100
RT+P	female	39	Ⅰ	163	60	22.58	15	150	88	78	100
RT+P	female	58	Ⅰ	164	65	24.17	18	95	66	72	100
RT+P	male	55	Ⅰ	162	64	24.39	17	106	61	90	100
RT+P	female	59	Ⅰ	167	69	24.74	18	136	72	78	99
RT+P	male	51	Ⅰ	168	59	20.90	16	125	76	72	100
RT+P	female	53	Ⅰ	156	57	23.42	18	137	76	77	100
RT+P	female	37	Ⅰ	158	48	19.23	16	109	71	62	100
RT+P	female	41	Ⅰ	157	60	24.34	18	114	74	72	100
RT+P	female	53	Ⅰ	153	57	24.35	16	138	73	81	100
RT+P	female	51	Ⅰ	153	43	18.37	18	123	73	71	100
RT+P	male	63	Ⅰ	168	73	25.86	16	130	70	85	99
RT+P	male	57	Ⅰ	170	65	22.49	18	125	69	89	100
RT+P	male	56	Ⅰ	160	59	23.05	16	137	79	94	99
RT+P	male	38	Ⅰ	165	72.5	26.63	16	120	72	86	96
RT+P	female	57	Ⅰ	162	52	19.81	16	123	70	88	98
RT+P	female	41	Ⅰ	165	58	21.30	16	121	70	72	100
RT+P	male	51	Ⅰ	167	75	26.89	16	125	72	75	99
RT+P	female	55	Ⅰ	156	53.5	21.98	16	138	77	87	97
RT+P	female	59	Ⅰ	158	70	28.04	16	128	77	73	97
RT+P	male	39	Ⅰ	171	80	27.36	16	120	70	76	99
RT+P	female	21	Ⅱ	162	75	28.58	19	132	70	56	99
RT+P	female	37	Ⅰ	160	43	16.80	16	111	74	97	100
RT+P	female	56	Ⅰ	158	56	22.43	16	128	66	85	100
RT+P	female	68	Ⅰ	158	40	16.02	16	130	88	97	98
RT+P	male	58	Ⅰ	167	67.5	24.20	14	130	87	73	99
RT+P	male	64	Ⅰ	160	70	27.34	18	102	56	67	96
RT+P	male	26	Ⅰ	163	70	26.35	16	114	73	109	100
RT+P	male	72	Ⅰ	170	60	20.76	18	115	49	78	98
RT+P	male	68	Ⅰ	164	76	28.26	18	128	49	73	100
RT+P	female	28	Ⅱ	165	56	20.57	16	132	74	71	100
RT+P	female	47	Ⅰ	160	52	20.31	16	130	78	90	98
RT+P	female	48	Ⅰ	160	62.5	24.41	18	110	60	70	98
RT+P	male	58	Ⅰ	161	63	23.94	18	120	68	70	99
RT+P	female	53	Ⅰ	158	62	24.84	18	118	73	67	92
RT+P	male	56	Ⅰ	173	71	23.72	18	119	77	83	99
RT+P	male	61	Ⅰ	173	72	24.06	18	127	81	67	99
RT+P	male	40	Ⅰ	172	68	22.99	17	115	72	64	98
RT+P	male	59	Ⅰ	168	63	22.32	19	118	72	78	100
RT+P	female	40	Ⅰ	160	60	23.44	21	96	54	60	100
RT+P	female	62	Ⅰ	160	60	23.44	14	110	60	68	99
RT+P	female	38	Ⅰ	162	51	19.43	20	104	66	68	100
RT+P	female	73	Ⅱ	150	45	20.00	14	150	60	90	100
RT+P	male	40	Ⅰ	162	63	30.86	16	120	66	98	98
RT+P	female	60	Ⅰ	155	46	19.15	23	120	66	88	99
RT+P	female	35	Ⅰ	158	62	24.84	13	108	64	85	99
RT+P	male	63	Ⅰ	168	63	22.32	20	120	70	58	99
RT+P	male	50	Ⅰ	162	60	22.86	13	110	78	73	99
RT+P	male	19	Ⅰ	178	65	20.52	20	110	68	68	99
RT+P	male	34	Ⅰ	175	74	24.16	16	115	72	72	99
RT+P	male	20	Ⅱ	177	80	25.54	17	136	89	94	97
RT+P	male	56	Ⅰ	173	63	21.05	16	118	70	72	98
RT+P	female	21	Ⅱ	152	47	20.34	13	130	78	70	99
RT+P	male	60	Ⅰ	163	58	21.83	20	128	88	58	99
RT+P	male	50	Ⅰ	169	70	24.51	20	120	66	75	99
RT+P	female	32	Ⅰ	162	51	19.43	24	110	68	70	100
RT+P	male	27	Ⅰ	173	68	22.72	13	108	70	68	99
RT+P	male	62	Ⅰ	165	72	26.45	16	106	68	71	98
RT+P	female	44	Ⅰ	157	56	22.72	17	119	72	81	99
RT+P	female	64	Ⅰ	161	62	23.92	16	129	79	72	100
RT+P	female	26	Ⅰ	159	50	19.78	13	102	60	72	100
RT+P	male	55	Ⅰ	169	57	19.96	13	125	70	95	99
RT+P	male	35	Ⅰ	171	68	23.26	19	115	70	68	100
RT+P	male	63	Ⅰ	168	68	24.09	14	110	70	65	99
RT+P	female	43	Ⅰ	152	48	20.78	22	110	64	72	100
RT+P	female	36	Ⅰ	166	49	17.78	18	98	62	66	97
RT+P	female	55	Ⅰ	165	56	20.57	20	110	58	70	100
RT+P	female	59	Ⅰ	155	50	20.81	14	120	68	105	96
RT+P	female	35	Ⅰ	158	60	24.03	22	105	63	83	99
RT+P	female	33	Ⅰ	154	45	18.97	18	111	68	85	99
RT+P	female	29	Ⅰ	155	45	18.73	22	115	69	80	99
RT+P	female	53	Ⅰ	158	63	25.24	18	138	83	85	98
RT+P	female	32	Ⅰ	158	60	24.03	17	120	87	93	100
RT+P	male	49	Ⅰ	163	61	25.54	20	121	87	64	99
RT+P	female	50	Ⅰ	152	53	22.94	18	112	65	75	99
RT+P	male	48	Ⅰ	172	70	23.66	16	125	80	89	98
RT+P	female	23	Ⅰ	150	50	22.22	14	120	66	88	99
RT+P	male	48	Ⅰ	150	51	22.67	18	107	62	89	100
RT+P	female	48	Ⅰ	150	53	23.56	14	115	72	80	99
RT+P	female	36	Ⅰ	166	49	17.78	14	98	60	64	99
RT+P	male	44	Ⅰ	165	50	18.37	18	152	75	130	99
RT+P	female	29	Ⅰ	162	51	19.43	14	96	66	62	99
RT+P	male	77	Ⅰ	158	63	25.24	17	127	66	83	100
RT+P	male	24	Ⅰ	152	51	22.41	17	125	75	78	100
RT+P	male	59	Ⅰ	173	68	22.72	17	115	73	78	100
RT+P	male	53	Ⅰ	171	63	21.55	14	130	80	70	100
RT+P	male	59	Ⅰ	161	60	22.86	14	108	68	70	100
RT+P	male	49	Ⅰ	173	65	21.72	21	118	70	70	100
RT+P	male	49	Ⅰ	171	67	22.91	14	108	68	72	100
RT+P	male	53	Ⅰ	163	52	19.57	20	117	72	70	100
RT+P	male	66	Ⅰ	172	70	23.66	18	107	67	82	100
RT+P	male	52	Ⅰ	167	63	22.59	20	130	78	73	100

## Sheet: head-up assessment
group	Pre anesthesia_V1	10 minutes after surgery_V1	20 minutes after surgery_V1	30 minutes after surgery_V1
P	grade 0	grade 0	grade 0	grade 0
P	grade 0	grade 0	grade 0	grade 0
P	grade 0	grade 0	grade 0	grade 0
P	grade 0	grade 0	grade 0	grade 0
P	grade 0	grade 0	grade 0	grade 0
P	grade 0	grade 0	grade 0	grade 0
P	grade 0	grade 0	grade 0	grade 0
P	grade 0	grade 0	grade 0	grade 0
P	grade 0	grade 0	grade 0	grade 0
P	grade 0	grade 0	grade 0	grade 0
P	grade 0	grade 0	grade 0	grade 0
P	grade 0	grade 0	grade 0	grade 0
P	grade 0	grade 0	grade 0	grade 0
P	grade 0	grade 0	grade 0	grade 0
P	grade 0	grade 0	grade 0	grade 0
P	grade 0	grade 3	grade 0	grade 0
P	grade 0	grade 1	grade 0	grade 0
RT	grade 3	grade 1	grade 0	grade 0
P	grade 0	grade 0	grade 0	grade 0
P	grade 0	grade 0	grade 0	grade 0
P	grade 0	grade 3	grade 0	grade 0
P	grade 0	grade 0	grade 0	grade 0
P	grade 0	grade 0	grade 0	grade 0
RT	grade 0	grade 0	grade 0	grade 0
P	grade 0	grade 0	grade 0	grade 0
P	grade 0	grade 3	grade 0	grade 0
P	grade 0	grade 0	grade 0	grade 0
P	grade 0	grade 0	grade 0	grade 0
P	grade 0	grade 3	grade 0	grade 0
P	grade 0	grade 0	grade 0	grade 0
P	grade 0	grade 0	grade 0	grade 0
P	grade 0	grade 0	grade 0	grade 0
P	grade 0	grade 0	grade 0	grade 0
RT	grade 0	grade 1	grade 0	grade 0
RT	grade 0	grade 0	grade 0	grade 0
RT	grade 0	grade 0	grade 0	grade 0
RT	grade 0	grade 1	grade 0	grade 0
RT	grade 0	grade 0	grade 0	grade 0
RT	grade 0	grade 1	grade 0	grade 0
RT	grade 0	grade 0	grade 0	grade 0
RT	grade 0	grade 2	grade 0	grade 0
RT	grade 0	grade 1	grade 0	grade 0
RT	grade 0	grade 1	grade 0	grade 0
RT	grade 0	grade 1	grade 0	grade 0
RT	grade 0	grade 0	grade 0	grade 0
RT	grade 0	grade 1	grade 0	grade 0
RT	grade 0	grade 1	grade 0	grade 0
RT	grade 0	grade 1	grade 0	grade 0
RT	grade 0	grade 0	grade 0	grade 0
RT	grade 0	grade 0	grade 0	grade 0
RT	grade 0	grade 0	grade 0	grade 0
RT	grade 0	grade 0	grade 0	grade 0
P	grade 0	grade 3	grade 0	grade 0
RT	grade 0	grade 0	grade 0	grade 0
RT	grade 0	grade 0	grade 0	grade 0
RT	grade 0	grade 0	grade 0	grade 0
P	grade 0	grade 0	grade 0	grade 0
RT	grade 0	grade 0	grade 0	grade 0
RT	grade 0	grade 0	grade 0	grade 0
RT	grade 0	grade 0	grade 0	grade 0
RT	grade 0	grade 0	grade 0	grade 0
RT	grade 0	grade 0	grade 0	grade 0
P	grade 0	grade 0	grade 0	grade 0
P	grade 0	grade 0	grade 0	grade 0
RT	grade 0	grade 0	grade 0	grade 0
RT	grade 0	grade 0	grade 0	grade 0
RT	grade 0	grade 0	grade 0	grade 0
RT	grade 0	grade 0	grade 0	grade 0
P	grade 0	grade 1	grade 1	grade 0
RT	grade 0	grade 0	grade 0	grade 0
RT	grade 0	grade 1	grade 0	grade 0
RT	grade 0	grade 0	grade 0	grade 0
RT	grade 0	grade 0	grade 0	grade 0
RT	grade 0	grade 1	grade 1	grade 0
RT	grade 0	grade 1	grade 0	grade 0
RT	grade 0	grade 0	grade 0	grade 0
RT	grade 0	grade 1	grade 0	grade 0
RT	grade 0	grade 1	grade 0	grade 0
RT	grade 0	grade 0	grade 0	grade 0
P	grade 0	grade 0	grade 0	grade 0
RT	grade 0	grade 1	grade 0	grade 0
RT	grade 0	grade 1	grade 0	grade 0
RT	grade 0	grade 0	grade 0	grade 0
RT	grade 0	grade 1	grade 0	grade 0
RT	grade 0	grade 1	grade 0	grade 0
RT	grade 0	grade 1	grade 0	grade 0
RT	grade 0	grade 1	grade 0	grade 0
RT	grade 0	grade 1	grade 0	grade 0
RT	grade 0	grade 1	grade 0	grade 0
RT	grade 0	grade 1	grade 0	grade 0
RT	grade 0	grade 1	grade 0	grade 0
RT	grade 0	grade 1	grade 0	grade 0
RT	grade 0	grade 1	grade 0	grade 0
RT	grade 0	grade 1	grade 0	grade 0
RT	grade 0	grade 1	grade 0	grade 0
RT	grade 0	grade 1	grade 0	grade 0
RT	grade 0	grade 1	grade 0	grade 0
RT	grade 0	grade 0	grade 0	grade 0
RT	grade 0	grade 0	grade 0	grade 0
P	grade 0	grade 0	grade 0	grade 0
RT	grade 0	grade 0	grade 0	grade 0
RT	grade 0	grade 0	grade 0	grade 0
RT	grade 0	grade 0	grade 0	grade 0
RT	grade 0	grade 0	grade 0	grade 0
RT	grade 0	grade 0	grade 0	grade 0
P	grade 0	grade 0	grade 0	grade 0
RT	grade 0	grade 0	grade 0	grade 0
P	grade 0	grade 0	grade 0	grade 0
RT	grade 0	grade 0	grade 0	grade 0
RT	grade 0	grade 0	grade 0	grade 0
RT	grade 0	grade 0	grade 0	grade 0
P	grade 0	grade 0	grade 0	grade 0
RT	grade 0	grade 0	grade 0	grade 0
RT	grade 0	grade 0	grade 0	grade 0
RT	grade 0	grade 0	grade 0	grade 0
RT	grade 0	grade 0	grade 0	grade 0
RT	grade 0	grade 0	grade 0	grade 0
RT	grade 0	grade 0	grade 0	grade 0
RT	grade 0	grade 0	grade 0	grade 0
P	grade 0	grade 0	grade 0	grade 0
RT	grade 0	grade 0	grade 0	grade 0
RT	grade 0	grade 0	grade 0	grade 0
RT	grade 0	grade 0	grade 0	grade 0
RT	grade 0	grade 0	grade 0	grade 0
RT	grade 0	grade 3	grade 0	grade 0
RT	grade 0	grade 0	grade 0	grade 0
RT	grade 0	grade 0	grade 0	grade 0
RT	grade 0	grade 0	grade 0	grade 0
RT	grade 0	grade 0	grade 0	grade 0
P	grade 0	grade 0	grade 0	grade 0
P	grade 0	grade 0	grade 0	grade 0
P	grade 0	grade 0	grade 0	grade 0
P	grade 0	grade 0	grade 0	grade 0
RT	grade 0	grade 0	grade 0	grade 0
P	grade 0	grade 0	grade 0	grade 0
RT	grade 0	grade 3	grade 0	grade 0
P	grade 0	grade 0	grade 0	grade 0
P	grade 0	grade 0	grade 0	grade 0
RT	grade 0	grade 0	grade 0	grade 0
RT	grade 0	grade 3	grade 0	grade 0
RT	grade 0	grade 0	grade 0	grade 0
RT	grade 0	grade 0	grade 0	grade 0
RT	grade 0	grade 0	grade 0	grade 0
RT	grade 0	grade 3	grade 0	grade 0
RT	grade 0	grade 0	grade 0	grade 0
RT	grade 0	grade 3	grade 0	grade 0
RT	grade 0	grade 0	grade 0	grade 0
RT	grade 0	grade 0	grade 0	grade 0
RT	grade 0	grade 0	grade 0	grade 0
RT	grade 0	grade 0	grade 0	grade 0
RT	grade 0	grade 0	grade 0	grade 0
RT	grade 0	grade 0	grade 0	grade 0
RT	grade 0	grade 0	grade 0	grade 0
RT	grade 0	grade 0	grade 0	grade 0
RT	grade 0	grade 0	grade 0	grade 0
RT	grade 0	grade 0	grade 0	grade 0
RT	grade 0	grade 0	grade 0	grade 0
RT	grade 0	grade 0	grade 0	grade 0
RT	grade 0	grade 0	grade 0	grade 0
RT	grade 0	grade 0	grade 0	grade 0
P	grade 0	grade 0	grade 0	grade 0
P	grade 0	grade 0	grade 0	grade 0
P	grade 0	grade 0	grade 0	grade 0
P	grade 0	grade 0	grade 0	grade 0
P	grade 0	grade 0	grade 0	grade 0
P	grade 0	grade 0	grade 0	grade 0
P	grade 0	grade 0	grade 0	grade 0
P	grade 0	grade 0	grade 0	grade 0
P	grade 0	grade 0	grade 0	grade 0
P	grade 0	grade 2	grade 0	grade 0
P	grade 0	grade 0	grade 0	grade 0
P	grade 0	grade 0	grade 0	grade 0
P	grade 0	grade 0	grade 0	grade 0
P	grade 0	grade 0	grade 0	grade 0
P	grade 0	grade 0	grade 0	grade 0
P	grade 0	grade 0	grade 0	grade 0
P	grade 0	grade 0	grade 0	grade 0
P	grade 0	grade 0	grade 0	grade 0
P	grade 0	grade 0	grade 0	grade 0
P	grade 0	grade 0	grade 0	grade 0
P	grade 0	grade 0	grade 0	grade 0
P	grade 0	grade 0	grade 0	grade 0
P	grade 0	grade 0	grade 0	grade 0
P	grade 0	grade 0	grade 0	grade 0
P	grade 0	grade 0	grade 0	grade 0
P	grade 0	grade 0	grade 0	grade 0
P	grade 0	grade 0	grade 0	grade 0
P	grade 0	grade 0	grade 0	grade 0
P	grade 0	grade 0	grade 0	grade 0
P	grade 0	grade 0	grade 0	grade 0
P	grade 0	grade 0	grade 0	grade 0
P	grade 0	grade 3	grade 0	grade 0
P	grade 0	grade 0	grade 0	grade 0
P	grade 0	grade 0	grade 0	grade 0
P	grade 0	grade 0	grade 0	grade 0
P	grade 0	grade 0	grade 0	grade 0
P	grade 0	grade 0	grade 0	grade 0
P	grade 0	grade 0	grade 0	grade 0
P	grade 0	grade 0	grade 0	grade 0
P	grade 0	grade 0	grade 0	grade 0
P	grade 0	grade 0	grade 0	grade 0
P	grade 0	grade 0	grade 0	grade 0
P	grade 0	grade 0	grade 0	grade 0
P	grade 0	grade 0	grade 0	grade 0
P	grade 0	grade 0	grade 0	grade 0
P	grade 0	grade 0	grade 0	grade 0
P	grade 0	grade 0	grade 0	grade 0
P	grade 0	grade 0	grade 0	grade 0
RT+P	grade 0	grade 0	grade 0	grade 0
RT+P	grade 0	grade 0	grade 0	grade 0
RT+P	grade 0	grade 0	grade 0	grade 0
RT+P	grade 0	grade 0	grade 0	grade 0
RT+P	grade 0	grade 0	grade 0	grade 0
RT+P	grade 0	grade 0	grade 0	grade 0
RT+P	grade 0	grade 0	grade 0	grade 0
RT+P	grade 0	grade 0	grade 0	grade 0
RT+P	grade 0	grade 0	grade 0	grade 0
RT+P	grade 0	grade 0	grade 0	grade 0
RT+P	grade 0	grade 0	grade 0	grade 0
RT+P	grade 0	grade 0	grade 0	grade 0
RT+P	grade 0	grade 0	grade 0	grade 0
RT+P	grade 0	grade 0	grade 0	grade 0
RT+P	grade 0	grade 0	grade 0	grade 0
RT+P	grade 0	grade 0	grade 0	grade 0
RT+P	grade 0	grade 0	grade 0	grade 0
RT+P	grade 0	grade 0	grade 0	grade 0
RT+P	grade 0	grade 0	grade 0	grade 0
RT+P	grade 0	grade 0	grade 0	grade 0
RT+P	grade 0	grade 0	grade 0	grade 0
RT+P	grade 0	grade 0	grade 0	grade 0
RT+P	grade 0	grade 0	grade 0	grade 0
RT+P	grade 0	grade 0	grade 0	grade 0
RT+P	grade 0	grade 0	grade 0	grade 0
RT+P	grade 0	grade 0	grade 0	grade 0
RT+P	grade 0	grade 0	grade 0	grade 0
RT+P	grade 0	grade 0	grade 0	grade 0
RT+P	grade 0	grade 0	grade 0	grade 0
RT+P	grade 0	grade 0	grade 0	grade 0
RT+P	grade 0	grade 0	grade 0	grade 0
RT+P	grade 0	grade 0	grade 0	grade 0
RT+P	grade 0	grade 0	grade 0	grade 0
RT+P	grade 0	grade 0	grade 0	grade 0
RT+P	grade 0	grade 0	grade 0	grade 0
RT+P	grade 0	grade 0	grade 0	grade 0
RT+P	grade 0	grade 0	grade 0	grade 0
RT+P	grade 0	grade 0	grade 0	grade 0
RT+P	grade 0	grade 0	grade 0	grade 0
RT+P	grade 0	grade 0	grade 0	grade 0
RT+P	grade 0	grade 0	grade 0	grade 0
RT+P	grade 0	grade 0	grade 0	grade 0
RT+P	grade 0	grade 0	grade 0	grade 0
RT+P	grade 0	grade 0	grade 0	grade 0
RT+P	grade 0	grade 0	grade 0	grade 0
RT+P	grade 0	grade 0	grade 0	grade 0
RT+P	grade 0	grade 0	grade 0	grade 0
RT+P	grade 0	grade 0	grade 0	grade 0
RT+P	grade 0	grade 0	grade 0	grade 0
RT+P	grade 0	grade 0	grade 0	grade 0
RT+P	grade 0	grade 0	grade 0	grade 0
RT+P	grade 0	grade 0	grade 0	grade 0
RT+P	grade 0	grade 0	grade 0	grade 0
RT+P	grade 0	grade 0	grade 0	grade 0
RT+P	grade 0	grade 0	grade 0	grade 0
RT+P	grade 0	grade 0	grade 0	grade 0
RT+P	grade 0	grade 0	grade 0	grade 0
RT+P	grade 0	grade 1	grade 1	grade 0
RT+P	grade 0	grade 0	grade 0	grade 0
RT+P	grade 0	grade 0	grade 0	grade 0
RT+P	grade 0	grade 0	grade 0	grade 0
RT+P	grade 0	grade 0	grade 0	grade 0
RT+P	grade 0	grade 0	grade 0	grade 0
RT+P	grade 0	grade 0	grade 0	grade 0
RT+P	grade 0	grade 0	grade 0	grade 0
RT+P	grade 0	grade 0	grade 0	grade 0
RT+P	grade 0	grade 0	grade 0	grade 0
RT+P	grade 0	grade 0	grade 0	grade 0
RT+P	grade 0	grade 0	grade 0	grade 0
RT+P	grade 0	grade 0	grade 0	grade 0
RT+P	grade 0	grade 0	grade 0	grade 0
RT+P	grade 0	grade 1	grade 1	grade 0
RT+P	grade 0	grade 0	grade 0	grade 0
RT+P	grade 0	grade 0	grade 0	grade 0
RT+P	grade 0	grade 0	grade 0	grade 0
RT+P	grade 0	grade 0	grade 0	grade 0
RT+P	grade 0	grade 0	grade 0	grade 0
RT+P	grade 0	grade 0	grade 0	grade 0
RT+P	grade 0	grade 0	grade 0	grade 0
RT+P	grade 0	grade 0	grade 0	grade 0
RT+P	grade 0	grade 0	grade 0	grade 0
RT+P	grade 0	grade 0	grade 0	grade 0
RT+P	grade 0	grade 0	grade 0	grade 0
RT+P	grade 0	grade 0	grade 0	grade 0
RT+P	grade 0	grade 0	grade 0	grade 0
RT+P	grade 0	grade 0	grade 0	grade 0
RT+P	grade 0	grade 0	grade 0	grade 0
RT+P	grade 0	grade 0	grade 0	grade 0
RT+P	grade 0	grade 0	grade 0	grade 0
RT+P	grade 0	grade 0	grade 0	grade 0
RT+P	grade 0	grade 0	grade 0	grade 0
RT+P	grade 0	grade 0	grade 0	grade 0
RT+P	grade 0	grade 0	grade 0	grade 0
RT+P	grade 0	grade 0	grade 0	grade 0
RT+P	grade 0	grade 0	grade 0	grade 0
RT+P	grade 0	grade 0	grade 0	grade 0

## Sheet:  Modified bromage score
group	Pre anesthesia_V1	10 minutes after surgery_V1	20 minutes after surgery_V1	30 minutes after surgery_V1
P	grade 0	grade 0	grade 0	grade 0
P	grade 0	grade 0	grade 0	grade 0
P	grade 0	grade 0	grade 0	grade 0
P	grade 0	grade 0	grade 0	grade 0
P	grade 0	grade 0	grade 0	grade 0
P	grade 0	grade 0	grade 0	grade 0
P	grade 0	grade 0	grade 0	grade 0
P	grade 0	grade 0	grade 0	grade 0
P	grade 0	grade 0	grade 0	grade 0
P	grade 0	grade 0	grade 0	grade 0
P	grade 0	grade 0	grade 0	grade 0
P	grade 0	grade 0	grade 0	grade 0
P	grade 0	grade 0	grade 0	grade 0
P	grade 0	grade 1	grade 0	grade 0
P	grade 0	grade 0	grade 0	grade 0
P	grade 0	grade 3	grade 0	grade 0
P	grade 0	grade 1	grade 0	grade 0
RT	grade 0	grade 3	grade 1	grade 0
P	grade 0	grade 0	grade 0	grade 0
P	grade 0	grade 0	grade 0	grade 0
P	grade 0	grade 3	grade 0	grade 0
P	grade 0	grade 0	grade 0	grade 0
P	grade 0	grade 0	grade 0	grade 0
RT	grade 0	grade 0	grade 0	grade 0
P	grade 0	grade 0	grade 0	grade 0
P	grade 0	grade 3	grade 0	grade 0
P	grade 0	grade 0	grade 0	grade 0
P	grade 0	grade 0	grade 0	grade 0
P	grade 0	grade 3	grade 0	grade 0
P	grade 0	grade 0	grade 0	grade 0
P	grade 0	grade 0	grade 0	grade 0
P	grade 0	grade 0	grade 0	grade 0
P	grade 0	grade 0	grade 0	grade 0
RT	grade 0	grade 1	grade 0	grade 0
RT	grade 0	grade 0	grade 0	grade 0
RT	grade 0	grade 0	grade 0	grade 0
RT	grade 0	grade 1	grade 0	grade 0
RT	grade 0	grade 0	grade 0	grade 0
RT	grade 0	grade 1	grade 0	grade 0
RT	grade 0	grade 0	grade 0	grade 0
RT	grade 0	grade 1	grade 0	grade 0
RT	grade 0	grade 1	grade 0	grade 0
RT	grade 0	grade 1	grade 0	grade 0
RT	grade 0	grade 1	grade 0	grade 0
RT	grade 0	grade 0	grade 0	grade 0
RT	grade 0	grade 0	grade 0	grade 0
RT	grade 0	grade 0	grade 0	grade 0
RT	grade 0	grade 0	grade 0	grade 0
RT	grade 0	grade 0	grade 0	grade 0
RT	grade 0	grade 0	grade 0	grade 0
RT	grade 0	grade 0	grade 0	grade 0
RT	grade 0	grade 0	grade 0	grade 0
P	grade 0	grade 3	grade 0	grade 0
RT	grade 0	grade 0	grade 0	grade 0
RT	grade 0	grade 0	grade 0	grade 0
RT	grade 0	grade 0	grade 0	grade 0
P	grade 0	grade 0	grade 0	grade 0
RT	grade 0	grade 0	grade 0	grade 0
RT	grade 0	grade 0	grade 0	grade 0
RT	grade 0	grade 0	grade 0	grade 0
RT	grade 0	grade 0	grade 0	grade 0
RT	grade 0	grade 0	grade 0	grade 0
P	grade 0	grade 0	grade 0	grade 0
P	grade 0	grade 0	grade 0	grade 0
RT	grade 0	grade 0	grade 0	grade 0
RT	grade 0	grade 0	grade 0	grade 0
RT	grade 0	grade 0	grade 0	grade 0
RT	grade 0	grade 0	grade 0	grade 0
P	grade 0	grade 1	grade 0	grade 0
RT	grade 0	grade 0	grade 0	grade 0
RT	grade 0	grade 1	grade 0	grade 0
RT	grade 0	grade 0	grade 0	grade 0
RT	grade 0	grade 0	grade 0	grade 0
RT	grade 0	grade 1	grade 1	grade 0
RT	grade 0	grade 1	grade 0	grade 0
RT	grade 0	grade 0	grade 0	grade 0
RT	grade 0	grade 1	grade 0	grade 0
RT	grade 0	grade 1	grade 0	grade 0
RT	grade 0	grade 0	grade 0	grade 0
P	grade 0	grade 0	grade 0	grade 0
RT	grade 0	grade 1	grade 0	grade 0
RT	grade 0	grade 1	grade 0	grade 0
RT	grade 0	grade 0	grade 0	grade 0
RT	grade 0	grade 1	grade 1	grade 0
RT	grade 0	grade 1	grade 0	grade 0
RT	grade 0	grade 0	grade 0	grade 0
RT	grade 0	grade 1	grade 0	grade 0
RT	grade 0	grade 1	grade 0	grade 0
RT	grade 0	grade 1	grade 0	grade 0
RT	grade 0	grade 0	grade 0	grade 0
RT	grade 0	grade 1	grade 0	grade 0
RT	grade 0	grade 1	grade 0	grade 0
RT	grade 0	grade 1	grade 0	grade 0
RT	grade 0	grade 1	grade 0	grade 0
RT	grade 0	grade 1	grade 0	grade 0
RT	grade 0	grade 1	grade 0	grade 0
RT	grade 0	grade 1	grade 0	grade 0
RT	grade 0	grade 0	grade 0	grade 0
RT	grade 0	grade 0	grade 0	grade 0
P	grade 0	grade 0	grade 0	grade 0
RT	grade 0	grade 0	grade 0	grade 0
RT	grade 0	grade 0	grade 0	grade 0
RT	grade 0	grade 0	grade 0	grade 0
RT	grade 0	grade 0	grade 0	grade 0
RT	grade 0	grade 0	grade 0	grade 0
P	grade 0	grade 0	grade 0	grade 0
RT	grade 0	grade 0	grade 0	grade 0
P	grade 0	grade 0	grade 0	grade 0
RT	grade 0	grade 0	grade 0	grade 0
RT	grade 0	grade 0	grade 0	grade 0
RT	grade 0	grade 0	grade 0	grade 0
P	grade 0	grade 0	grade 0	grade 0
RT	grade 0	grade 0	grade 0	grade 0
RT	grade 0	grade 0	grade 0	grade 0
RT	grade 0	grade 0	grade 0	grade 0
RT	grade 0	grade 0	grade 0	grade 0
RT	grade 0	grade 0	grade 0	grade 0
RT	grade 0	grade 0	grade 0	grade 0
RT	grade 0	grade 0	grade 0	grade 0
P	grade 0	grade 0	grade 0	grade 0
RT	grade 0	grade 0	grade 0	grade 0
RT	grade 0	grade 0	grade 0	grade 0
RT	grade 0	grade 0	grade 0	grade 0
RT	grade 0	grade 0	grade 0	grade 0
RT	grade 0	grade 3	grade 0	grade 0
RT	grade 0	grade 0	grade 0	grade 0
RT	grade 0	grade 0	grade 0	grade 0
RT	grade 0	grade 0	grade 0	grade 0
RT	grade 0	grade 0	grade 0	grade 0
P	grade 0	grade 0	grade 0	grade 0
P	grade 0	grade 0	grade 0	grade 0
P	grade 0	grade 0	grade 0	grade 0
P	grade 0	grade 0	grade 0	grade 0
RT	grade 0	grade 0	grade 0	grade 0
P	grade 0	grade 0	grade 0	grade 0
RT	grade 0	grade 3	grade 0	grade 0
P	grade 0	grade 0	grade 0	grade 0
P	grade 0	grade 0	grade 0	grade 0
RT	grade 0	grade 0	grade 0	grade 0
RT	grade 0	grade 3	grade 0	grade 0
RT	grade 0	grade 0	grade 0	grade 0
RT	grade 0	grade 0	grade 0	grade 0
RT	grade 0	grade 0	grade 0	grade 0
RT	grade 0	grade 3	grade 0	grade 0
RT	grade 0	grade 0	grade 0	grade 0
RT	grade 0	grade 3	grade 0	grade 0
RT	grade 0	grade 0	grade 0	grade 0
RT	grade 0	grade 0	grade 0	grade 0
RT	grade 0	grade 0	grade 0	grade 0
RT	grade 0	grade 0	grade 0	grade 0
RT	grade 0	grade 0	grade 0	grade 0
RT	grade 0	grade 0	grade 0	grade 0
RT	grade 0	grade 0	grade 0	grade 0
RT	grade 0	grade 0	grade 0	grade 0
RT	grade 0	grade 0	grade 0	grade 0
RT	grade 0	grade 0	grade 0	grade 0
RT	grade 0	grade 0	grade 0	grade 0
RT	grade 0	grade 0	grade 0	grade 0
RT	grade 0	grade 0	grade 0	grade 0
RT	grade 0	grade 0	grade 0	grade 0
P	grade 0	grade 0	grade 0	grade 0
P	grade 0	grade 0	grade 0	grade 0
P	grade 0	grade 0	grade 0	grade 0
P	grade 0	grade 0	grade 0	grade 0
P	grade 0	grade 0	grade 0	grade 0
P	grade 0	grade 0	grade 0	grade 0
P	grade 0	grade 0	grade 0	grade 0
P	grade 0	grade 0	grade 0	grade 0
P	grade 0	grade 0	grade 0	grade 0
P	grade 0	grade 2	grade 1	grade 0
P	grade 0	grade 0	grade 0	grade 0
P	grade 0	grade 0	grade 0	grade 0
P	grade 0	grade 0	grade 0	grade 0
P	grade 0	grade 0	grade 0	grade 0
P	grade 0	grade 0	grade 0	grade 0
P	grade 0	grade 0	grade 0	grade 0
P	grade 0	grade 0	grade 0	grade 0
P	grade 0	grade 0	grade 0	grade 0
P	grade 0	grade 0	grade 0	grade 0
P	grade 0	grade 0	grade 0	grade 0
P	grade 0	grade 0	grade 0	grade 0
P	grade 0	grade 0	grade 0	grade 0
P	grade 0	grade 0	grade 0	grade 0
P	grade 0	grade 0	grade 0	grade 0
P	grade 0	grade 0	grade 0	grade 0
P	grade 0	grade 0	grade 0	grade 0
P	grade 0	grade 0	grade 0	grade 0
P	grade 0	grade 0	grade 0	grade 0
P	grade 0	grade 0	grade 0	grade 0
P	grade 0	grade 0	grade 0	grade 0
P	grade 0	grade 0	grade 0	grade 0
P	grade 0	grade 3	grade 0	grade 0
P	grade 0	grade 0	grade 0	grade 0
P	grade 0	grade 0	grade 0	grade 0
P	grade 0	grade 0	grade 0	grade 0
P	grade 0	grade 0	grade 0	grade 0
P	grade 0	grade 0	grade 0	grade 0
P	grade 0	grade 0	grade 0	grade 0
P	grade 0	grade 0	grade 0	grade 0
P	grade 0	grade 0	grade 0	grade 0
P	grade 0	grade 0	grade 0	grade 0
P	grade 0	grade 0	grade 0	grade 0
P	grade 0	grade 0	grade 0	grade 0
P	grade 0	grade 0	grade 0	grade 0
P	grade 0	grade 0	grade 0	grade 0
P	grade 0	grade 0	grade 0	grade 0
P	grade 0	grade 0	grade 0	grade 0
P	grade 0	grade 0	grade 0	grade 0
RT+P	grade 0	grade 0	grade 0	grade 0
RT+P	grade 0	grade 0	grade 0	grade 0
RT+P	grade 0	grade 0	grade 0	grade 0
RT+P	grade 0	grade 0	grade 0	grade 0
RT+P	grade 0	grade 0	grade 0	grade 0
RT+P	grade 0	grade 0	grade 0	grade 0
RT+P	grade 0	grade 0	grade 0	grade 0
RT+P	grade 0	grade 0	grade 0	grade 0
RT+P	grade 0	grade 0	grade 0	grade 0
RT+P	grade 0	grade 0	grade 0	grade 0
RT+P	grade 0	grade 0	grade 0	grade 0
RT+P	grade 0	grade 0	grade 0	grade 0
RT+P	grade 0	grade 0	grade 0	grade 0
RT+P	grade 0	grade 0	grade 0	grade 0
RT+P	grade 0	grade 0	grade 0	grade 0
RT+P	grade 0	grade 0	grade 0	grade 0
RT+P	grade 0	grade 0	grade 0	grade 0
RT+P	grade 0	grade 0	grade 0	grade 0
RT+P	grade 0	grade 0	grade 0	grade 0
RT+P	grade 0	grade 0	grade 0	grade 0
RT+P	grade 0	grade 0	grade 0	grade 0
RT+P	grade 0	grade 0	grade 0	grade 0
RT+P	grade 0	grade 0	grade 0	grade 0
RT+P	grade 0	grade 0	grade 0	grade 0
RT+P	grade 0	grade 0	grade 0	grade 0
RT+P	grade 0	grade 0	grade 0	grade 0
RT+P	grade 0	grade 0	grade 0	grade 0
RT+P	grade 0	grade 0	grade 0	grade 0
RT+P	grade 0	grade 0	grade 0	grade 0
RT+P	grade 0	grade 0	grade 0	grade 0
RT+P	grade 0	grade 0	grade 0	grade 0
RT+P	grade 0	grade 0	grade 0	grade 0
RT+P	grade 0	grade 0	grade 0	grade 0
RT+P	grade 0	grade 0	grade 0	grade 0
RT+P	grade 0	grade 0	grade 0	grade 0
RT+P	grade 0	grade 0	grade 0	grade 0
RT+P	grade 0	grade 0	grade 0	grade 0
RT+P	grade 0	grade 0	grade 0	grade 0
RT+P	grade 0	grade 0	grade 0	grade 0
RT+P	grade 0	grade 0	grade 0	grade 0
RT+P	grade 0	grade 0	grade 0	grade 0
RT+P	grade 0	grade 0	grade 0	grade 0
RT+P	grade 0	grade 0	grade 0	grade 0
RT+P	grade 0	grade 0	grade 0	grade 0
RT+P	grade 0	grade 0	grade 0	grade 0
RT+P	grade 0	grade 0	grade 0	grade 0
RT+P	grade 0	grade 0	grade 0	grade 0
RT+P	grade 0	grade 0	grade 0	grade 0
RT+P	grade 0	grade 0	grade 0	grade 0
RT+P	grade 0	grade 0	grade 0	grade 0
RT+P	grade 0	grade 0	grade 0	grade 0
RT+P	grade 0	grade 0	grade 0	grade 0
RT+P	grade 0	grade 0	grade 0	grade 0
RT+P	grade 0	grade 0	grade 0	grade 0
RT+P	grade 0	grade 0	grade 0	grade 0
RT+P	grade 0	grade 0	grade 0	grade 0
RT+P	grade 0	grade 0	grade 0	grade 0
RT+P	grade 0	grade 0	grade 0	grade 0
RT+P	grade 0	grade 0	grade 0	grade 0
RT+P	grade 0	grade 0	grade 0	grade 0
RT+P	grade 0	grade 0	grade 0	grade 0
RT+P	grade 0	grade 0	grade 0	grade 0
RT+P	grade 0	grade 0	grade 0	grade 0
RT+P	grade 0	grade 0	grade 0	grade 0
RT+P	grade 0	grade 0	grade 0	grade 0
RT+P	grade 0	grade 0	grade 0	grade 0
RT+P	grade 0	grade 0	grade 0	grade 0
RT+P	grade 0	grade 0	grade 0	grade 0
RT+P	grade 0	grade 0	grade 0	grade 0
RT+P	grade 0	grade 0	grade 0	grade 0
RT+P	grade 0	grade 0	grade 0	grade 0
RT+P	grade 0	grade 1	grade 0	grade 0
RT+P	grade 0	grade 0	grade 0	grade 0
RT+P	grade 0	grade 0	grade 0	grade 0
RT+P	grade 0	grade 0	grade 0	grade 0
RT+P	grade 0	grade 0	grade 0	grade 0
RT+P	grade 0	grade 0	grade 0	grade 0
RT+P	grade 0	grade 0	grade 0	grade 0
RT+P	grade 0	grade 0	grade 0	grade 0
RT+P	grade 0	grade 0	grade 0	grade 0
RT+P	grade 0	grade 0	grade 0	grade 0
RT+P	grade 0	grade 0	grade 0	grade 0
RT+P	grade 0	grade 0	grade 0	grade 0
RT+P	grade 0	grade 0	grade 0	grade 0
RT+P	grade 0	grade 0	grade 0	grade 0
RT+P	grade 0	grade 0	grade 0	grade 0
RT+P	grade 0	grade 0	grade 0	grade 0
RT+P	grade 0	grade 0	grade 0	grade 0
RT+P	grade 0	grade 0	grade 0	grade 0
RT+P	grade 0	grade 0	grade 0	grade 0
RT+P	grade 0	grade 0	grade 0	grade 0
RT+P	grade 0	grade 0	grade 0	grade 0
RT+P	grade 0	grade 0	grade 0	grade 0
RT+P	grade 0	grade 0	grade 0	grade 0
RT+P	grade 0	grade 0	grade 0	grade 0
RT+P	grade 0	grade 0	grade 0	grade 0

## Sheet: Ataxia rating
GROUP	SCORE_V1
P	5
P	2
P	14
P	2
P	2
P	2
P	2
P	2
P	11
P	10
P	10
P	0
P	2
P	10
P	4
P	2
P	7
RT	22
P	2
P	13
P	8
P	0
P	8
RT	9
P	0
P	11
P	6
P	2
P	21
P	0
P	0
P	0
P	0
RT	2
RT	0
RT	2
RT	2
RT	0
RT	4
RT	0
RT	4
RT	2
RT	4
RT	2
RT	0
RT	2
RT	0
RT	2
RT	0
RT	2
RT	0
RT	4
P	0
RT	0
RT	0
RT	0
P	2
RT	2
RT	0
RT	0
RT	2
RT	0
P	5
P	2
RT	0
RT	2
RT	8
RT	4
P	6
RT	4
RT	6
RT	4
RT	2
RT	20
RT	6
RT	6
RT	10
RT	6
RT	8
P	4
RT	4
RT	6
RT	2
RT	6
RT	4
RT	6
RT	6
RT	4
RT	6
RT	4
RT	4
RT	4
RT	4
RT	4
RT	4
RT	4
RT	4
RT	0
RT	0
P	2
RT	0
RT	0
RT	0
RT	1
RT	0
P	0
RT	1
P	3
RT	1
RT	0
RT	0
P	1
RT	1
RT	1
RT	2
RT	1
RT	0
RT	2
RT	2
P	1
RT	2
RT	4
RT	1
RT	0
RT	6
RT	3
RT	5
RT	5
RT	4
P	5
P	4
P	6
P	2
RT	7
P	4
RT	8
P	3
P	1
RT	2
RT	4
RT	0
RT	0
RT	0
RT	2
RT	1
RT	2
RT	0
RT	1
RT	1
RT	0
RT	0
RT	0
RT	0
RT	0
RT	0
RT	0
RT	2
RT	1
RT	2
RT	0
P	0
P	2
P	0
P	0
P	0
P	0
P	1
P	0
P	2
P	20
P	0
P	10
P	2
P	4
P	0
P	0
P	2
P	2
P	4
P	4
P	0
P	2
P	2
P	0
P	2
P	26
P	0
P	0
P	0
P	0
P	8
P	0
P	5
P	2
P	6
P	12
P	6
P	0
P	6
P	8
P	0
P	10
P	6
P	16
P	8
P	8
P	0
P	2
RT+P	0
RT+P	6
RT+P	0
RT+P	0
RT+P	0
RT+P	0
RT+P	0
RT+P	0
RT+P	4
RT+P	8
RT+P	0
RT+P	2
RT+P	0
RT+P	0
RT+P	0
RT+P	2
RT+P	0
RT+P	0
RT+P	0
RT+P	0
RT+P	0
RT+P	0
RT+P	0
RT+P	2
RT+P	8
RT+P	0
RT+P	0
RT+P	12
RT+P	4
RT+P	2
RT+P	2
RT+P	0
RT+P	4
RT+P	2
RT+P	2
RT+P	0
RT+P	0
RT+P	0
RT+P	2
RT+P	2
RT+P	4
RT+P	2
RT+P	4
RT+P	0
RT+P	10
RT+P	0
RT+P	2
RT+P	0
RT+P	2
RT+P	0
RT+P	0
RT+P	0
RT+P	2
RT+P	0
RT+P	0
RT+P	0
RT+P	2
RT+P	3
RT+P	2
RT+P	0
RT+P	0
RT+P	0
RT+P	0
RT+P	4
RT+P	0
RT+P	0
RT+P	0
RT+P	2
RT+P	2
RT+P	0
RT+P	0
RT+P	2
RT+P	0
RT+P	0
RT+P	0
RT+P	2
RT+P	0
RT+P	0
RT+P	0
RT+P	2
RT+P	0
RT+P	0
RT+P	0
RT+P	0
RT+P	0
RT+P	0
RT+P	4
RT+P	0
RT+P	2
RT+P	2
RT+P	2
RT+P	0
RT+P	2
RT+P	0
RT+P	0
RT+P	2

## Sheet: Orientational force
GROUP	10 minutes after surgery_V1	20 minutes after surgery	30 minutes after surgery
P	0	10	10
P	10	10	10
P	10	10	10
P	10	10	10
P	10	10	10
P	10	10	10
P	10	10	10
P	8	10	10
P	10	10	10
P	10	10	10
P	7	10	10
P	10	10	10
P	10	10	10
P	10	10	10
P	10	10	10
P	0	10	10
P	10	10	10
RT	7	10	10
P	10	10	10
P	5	10	10
P	0	10	10
P	10	10	10
P	10	10	10
RT	10	10	10
P	10	10	10
P	0	10	10
P	10	10	10
P	10	10	10
P	0	10	10
P	10	10	10
P	10	10	10
P	10	10	10
P	10	10	10
RT	9	10	10
RT	10	10	10
RT	10	10	10
RT	10	10	10
RT	10	10	10
RT	8	10	10
RT	10	10	10
RT	8	10	10
RT	10	10	10
RT	10	10	10
RT	8	10	10
RT	10	10	10
RT	10	10	10
RT	10	10	10
RT	10	10	10
RT	8	10	10
RT	10	10	10
RT	10	10	10
RT	10	10	10
P	10	10	10
RT	10	10	10
RT	10	10	10
RT	10	10	10
P	10	10	10
RT	10	10	10
RT	10	10	10
RT	10	10	10
RT	10	10	10
RT	10	10	10
P	10	10	10
P	10	10	10
RT	10	10	10
RT	10	10	10
RT	10	10	10
RT	10	10	10
P	10	10	10
RT	8	10	10
RT	8	10	10
RT	8	10	10
RT	10	10	10
RT	0	10	10
RT	8	10	10
RT	10	10	10
RT	8	10	10
RT	9	10	10
RT	9	10	10
P	10	10	10
RT	9	10	10
RT	8	10	10
RT	10	10	10
RT	8	10	10
RT	10	10	10
RT	10	10	10
RT	10	10	10
RT	10	10	10
RT	9	10	10
RT	10	10	10
RT	9	10	10
RT	10	10	10
RT	10	10	10
RT	9	10	10
RT	9	10	10
RT	10	10	10
RT	9	10	10
RT	10	10	10
RT	10	10	10
P	10	10	10
RT	10	10	10
RT	10	10	10
RT	10	10	10
RT	10	10	10
RT	10	10	10
P	10	9	10
RT	10	10	10
P	10	10	10
RT	10	10	10
RT	10	10	10
RT	10	10	10
P	10	10	10
RT	10	10	10
RT	10	10	10
RT	10	10	10
RT	10	10	10
RT	10	10	10
RT	9	10	10
RT	10	10	10
P	10	10	10
RT	10	10	10
RT	9	10	10
RT	8	8	8
RT	10	10	10
RT	0	8	8
RT	10	10	10
RT	10	10	10
RT	10	10	10
RT	10	10	10
P	10	10	10
P	10	10	10
P	10	10	10
P	10	10	10
RT	0	10	10
P	10	10	10
RT	0	10	10
P	10	10	10
P	10	10	10
RT	10	10	10
RT	0	10	10
RT	10	10	10
RT	10	10	10
RT	10	10	10
RT	0	10	10
RT	10	10	10
RT	0	10	10
RT	10	10	10
RT	10	10	10
RT	10	10	10
RT	10	10	10
RT	10	10	10
RT	10	10	10
RT	10	10	10
RT	10	10	10
RT	10	10	10
RT	10	10	10
RT	10	10	10
RT	10	10	10
RT	10	10	10
RT	10	10	10
P	10	10	10
P	10	10	10
P	10	10	10
P	10	10	10
P	9	10	10
P	9	10	10
P	9	10	10
P	10	10	10
P	10	10	10
P	0	10	10
P	10	10	10
P	10	10	10
P	10	10	10
P	10	10	10
P	10	10	10
P	10	10	10
P	10	10	10
P	10	10	10
P	10	10	10
P	10	10	10
P	10	10	10
P	10	10	10
P	10	10	10
P	8	10	10
P	10	10	10
P	0	10	10
P	10	10	10
P	0	0	10
P	10	10	10
P	10	10	10
P	10	10	10
P	10	10	10
P	10	10	10
P	10	10	10
P	10	10	10
P	10	10	10
P	10	10	10
P	10	10	10
P	10	10	10
P	10	10	10
P	10	10	10
P	10	10	10
P	10	10	10
P	10	10	10
P	10	10	10
P	10	10	10
P	10	10	10
P	10	10	10
RT+P	10	10	10
RT+P	10	10	10
RT+P	10	10	10
RT+P	10	10	10
RT+P	10	10	10
RT+P	10	10	10
RT+P	10	10	10
RT+P	10	10	10
RT+P	10	10	10
RT+P	0	10	10
RT+P	10	10	10
RT+P	10	10	10
RT+P	10	10	10
RT+P	10	10	10
RT+P	10	10	10
RT+P	10	10	10
RT+P	10	10	10
RT+P	10	10	10
RT+P	10	10	10
RT+P	10	10	10
RT+P	10	10	10
RT+P	10	10	10
RT+P	10	10	10
RT+P	10	10	10
RT+P	9	10	10
RT+P	10	10	10
RT+P	10	10	10
RT+P	9	10	10
RT+P	10	10	10
RT+P	10	10	10
RT+P	10	10	10
RT+P	10	10	10
RT+P	10	10	10
RT+P	10	10	10
RT+P	10	10	10
RT+P	10	10	10
RT+P	10	10	10
RT+P	10	10	10
RT+P	10	10	10
RT+P	10	10	10
RT+P	10	10	10
RT+P	10	10	10
RT+P	10	10	10
RT+P	10	10	10
RT+P	9	9	9
RT+P	10	10	10
RT+P	10	10	10
RT+P	10	10	10
RT+P	10	10	10
RT+P	10	10	10
RT+P	10	10	10
RT+P	10	10	10
RT+P	10	10	10
RT+P	10	10	10
RT+P	10	10	10
RT+P	10	10	10
RT+P	9	9	9
RT+P	10	10	10
RT+P	10	10	10
RT+P	10	10	10
RT+P	10	10	10
RT+P	10	10	10
RT+P	10	10	10
RT+P	10	10	10
RT+P	10	10	10
RT+P	10	10	10
RT+P	10	10	10
RT+P	10	10	10
RT+P	10	10	10
RT+P	10	10	10
RT+P	10	10	10
RT+P	10	10	10
RT+P	10	10	10
RT+P	10	10	10
RT+P	10	10	10
RT+P	10	10	10
RT+P	10	10	10
RT+P	10	10	10
RT+P	10	10	10
RT+P	10	10	10
RT+P	10	10	10
RT+P	10	10	10
RT+P	10	10	10
RT+P	10	10	10
RT+P	10	10	10
RT+P	10	10	10
RT+P	10	10	10
RT+P	10	10	10
RT+P	10	10	10
RT+P	10	10	10
RT+P	10	10	10
RT+P	10	10	10
RT+P	10	10	10
RT+P	10	10	10
RT+P	10	10	10
RT+P	10	10	10

## Sheet: Steward评分
GROUP	10 minutes after surgery	20 minutes after surgery	30 minutes after surgery
P	3	6	6
P	6	6	6
P	6	6	6
P	6	6	6
P	6	6	6
P	6	6	6
P	6	6	6
P	6	6	6
P	6	6	6
P	6	6	6
P	6	6	6
P	6	6	6
P	6	6	6
P	6	6	6
P	6	6	6
P	1	6	6
P	6	6	6
RT	1	6	6
P	6	6	6
P	6	6	6
P	1	6	6
P	6	6	6
P	6	6	6
RT	6	6	6
P	6	6	6
P	2	6	6
P	6	6	6
P	6	6	6
P	1	6	6
P	6	6	6
P	6	6	6
P	6	6	6
P	6	6	6
RT	5	6	6
RT	6	6	6
RT	5	6	6
RT	5	6	6
RT	6	6	6
RT	5	6	6
RT	6	6	6
RT	5	6	6
RT	6	6	6
RT	6	6	6
RT	5	6	6
RT	6	6	6
RT	6	6	6
RT	5	6	6
RT	6	6	6
RT	6	6	6
RT	6	6	6
RT	6	6	6
RT	6	6	6
P	3	6	6
RT	6	6	6
RT	6	6	6
RT	6	6	6
P	6	6	6
RT	6	6	6
RT	6	6	6
RT	6	6	6
RT	6	6	6
RT	6	6	6
P	6	6	6
P	6	6	6
RT	6	6	6
RT	6	6	6
RT	6	6	6
RT	5	5	6
P	4	5	5
RT	6	6	6
RT	4	6	6
RT	5	6	6
RT	6	6	6
RT	3	4	6
RT	4	5	6
RT	6	6	6
RT	3	4	6
RT	5	6	6
RT	4	6	6
P	6	6	6
RT	6	6	6
RT	6	6	6
RT	6	6	6
RT	6	6	6
RT	6	6	6
RT	6	6	6
RT	6	6	6
RT	6	6	6
RT	4	6	6
RT	6	6	6
RT	6	6	6
RT	6	6	6
RT	6	6	6
RT	5	6	6
RT	5	6	6
RT	6	6	6
RT	6	6	6
RT	6	6	6
RT	6	6	6
P	6	6	6
RT	6	6	6
RT	6	6	6
RT	6	6	6
RT	6	6	6
RT	6	6	6
P	6	6	6
RT	6	6	6
P	6	6	6
RT	6	6	6
RT	6	6	6
RT	6	6	6
P	6	6	6
RT	6	6	6
RT	6	6	6
RT	6	6	6
RT	6	6	6
RT	6	6	6
RT	6	6	6
RT	6	6	6
P	6	6	6
RT	6	6	6
RT	6	6	6
RT	6	6	6
RT	6	6	6
RT	4	4	6
RT	6	6	6
RT	6	6	6
RT	6	6	6
RT	6	6	6
P	6	6	6
P	6	6	6
P	6	6	6
P	6	6	6
RT	4	6	6
P	6	6	6
RT	5	6	6
P	6	6	6
P	6	6	6
RT	6	6	6
RT	6	6	6
RT	6	6	6
RT	6	6	6
RT	6	6	6
RT	2	6	6
RT	6	6	6
RT	2	3	6
RT	6	6	6
RT	6	6	6
RT	6	6	6
RT	6	6	6
RT	6	6	6
RT	6	6	6
RT	6	6	6
RT	6	6	6
RT	6	6	6
RT	6	6	6
RT	6	6	6
RT	6	6	6
RT	6	6	6
RT	6	6	6
P	6	6	6
P	6	6	6
P	6	6	6
P	6	6	6
P	6	6	6
P	6	6	6
P	6	6	6
P	6	6	6
P	6	6	6
P	6	6	6
P	6	6	6
P	6	6	6
P	6	6	6
P	6	6	6
P	6	6	6
P	6	6	6
P	6	6	6
P	6	6	6
P	6	6	6
P	6	6	6
P	6	6	6
P	6	6	6
P	6	6	6
P	6	6	6
P	6	6	6
P	5	6	6
P	6	6	6
P	2	2	5
P	6	6	6
P	6	6	6
P	6	6	6
P	6	6	6
P	6	6	6
P	6	6	6
P	6	6	6
P	6	6	6
P	6	6	6
P	6	6	6
P	6	6	6
P	6	6	6
P	6	6	6
P	5	6	6
P	6	6	6
P	6	6	6
P	6	6	6
P	6	6	6
P	6	6	6
P	6	6	6
RT+P	6	6	6
RT+P	6	6	6
RT+P	6	6	6
RT+P	6	6	6
RT+P	6	6	6
RT+P	6	6	6
RT+P	6	6	6
RT+P	6	6	6
RT+P	6	6	6
RT+P	2	6	6
RT+P	6	6	6
RT+P	6	6	6
RT+P	6	6	6
RT+P	6	6	6
RT+P	6	6	6
RT+P	6	6	6
RT+P	6	6	6
RT+P	6	6	6
RT+P	6	6	6
RT+P	6	6	6
RT+P	6	6	6
RT+P	6	6	6
RT+P	6	6	6
RT+P	6	6	6
RT+P	6	6	6
RT+P	6	6	6
RT+P	6	6	6
RT+P	6	6	6
RT+P	6	6	6
RT+P	6	6	6
RT+P	6	6	6
RT+P	6	6	6
RT+P	6	6	6
RT+P	6	6	6
RT+P	6	6	6
RT+P	6	6	6
RT+P	6	6	6
RT+P	6	6	6
RT+P	6	6	6
RT+P	6	6	6
RT+P	6	6	6
RT+P	6	6	6
RT+P	6	6	6
RT+P	6	6	6
RT+P	6	6	6
RT+P	6	6	6
RT+P	6	6	6
RT+P	6	6	6
RT+P	6	6	6
RT+P	6	6	6
RT+P	6	6	6
RT+P	6	6	6
RT+P	6	6	6
RT+P	6	6	6
RT+P	6	6	6
RT+P	6	6	6
RT+P	6	6	6
RT+P	6	6	6
RT+P	6	6	6
RT+P	6	6	6
RT+P	6	6	6
RT+P	6	6	6
RT+P	6	6	6
RT+P	6	6	6
RT+P	6	6	6
RT+P	6	6	6
RT+P	6	6	6
RT+P	6	6	6
RT+P	6	6	6
RT+P	6	6	6
RT+P	6	6	6
RT+P	6	6	6
RT+P	6	6	6
RT+P	6	6	6
RT+P	6	6	6
RT+P	6	6	6
RT+P	6	6	6
RT+P	6	6	6
RT+P	6	6	6
RT+P	6	6	6
RT+P	6	6	6
RT+P	6	6	6
RT+P	6	6	6
RT+P	6	6	6
RT+P	6	6	6
RT+P	6	6	6
RT+P	6	6	6
RT+P	6	6	6
RT+P	6	6	6
RT+P	6	6	6
RT+P	6	6	6
RT+P	6	6	6
RT+P	6	6	6
RT+P	6	6	6
RT+P	6	6	6
RT+P	6	6	6

## Sheet: Vital signs after administratio
GROUP	monitor time_1_V1	Blood pressure_1_V1	Blood pressure_1(unit)_V1	heart rate_1_V1	heart rate_1(unit)_V1	SpO2_1_V1	SpO2_1(unit)_V1	respiratory rate_1_V1	respiratory rate_1(unit)_V1	monitor time_2_V1	Blood pressure2	Blood pressure_2(unit)_V1	heart rate_2_V1	heart rate_2(unit)_V1	SpO2_2_V1	SpO2_2(unit)_V1	respiratory rate_2_V1	respiratory rate_2(unit)_V1	monitor time_3_V1	Blood pressure_3_V1	Blood pressure_3(unit)_V1	heart rate_3_V1	heart rate_3(unit)_V1	SpO2_3_V1	SpO2_3(unit)_V1	respiratory rate_3_V1	respiratory rate_3(unit)_V1	monitor time_4_V1	Blood pressure_4_V1	Blood pressure_4(unit)_V1	heart rate_4_V1	heart rate_4(unit)_V1	SpO2_4_V1	SpO2_4(unit)_V1	respiratory rate_4_V1	respiratory rate_4(unit)_V1	monitor time_5_V1	Blood pressure_5_V1	Blood pressure_5(unit)_V1	heart rate_5_V1	heart rate_5(unit)_V1	SpO2_5_V1	SpO2_5(unit)_V1	respiratory rate_5_V1	respiratory rate_5(unit)_V1	monitor time_6_V1	Blood pressure_6_V1	Blood pressure_6(unit)_V1	heart rate_6_V1
P	14:22	109/68	mmHg	71	bpm	100	%	18	bpm	14:24	113/73	mmHg	77	bpm	100	%	18	bpm	14:26	115/69	mmHg	74	bpm	100	%	18	bpm	14:28	120/83	mmHg	77	bpm	99	%	18	bpm	14:30	111/68	mmHg	70	bpm	98	%	18	bpm	14:40	98/53	mmHg	62
P	15:53	112/78	mmHg	98	bpm	100	%	20	bpm	15:55	112/78	mmHg	95	bpm	100	%	20	bpm	15:57	95/59	mmHg	73	bpm	99	%	20	bpm	15:59	90/56	mmHg	81	bpm	97	%	20	bpm	16:01	102/53	mmHg	82	bpm	94	%	20	bpm	16:08	103/51	mmHg	79
P	15:17	136/74	mmHg	58	bpm	100	%	20	bpm	15:19	91/54	mmHg	49	bpm	99	%	20	bpm	15:21	87/52	mmHg	48	bpm	100	%	20	bpm	15:23	127/76	mmHg	66	bpm	99	%	20	bpm	15:25	111/73	mmHg	64	bpm	99	%	20	bpm	15:27	115/73	mmHg	64
P	15:55	103/70	mmHg	60	bpm	100	%	20	bpm	15:57	89/50	mmHg	77	bpm	100	%	20	bpm	15:59	92/54	mmHg	76	bpm	96	%	20	bpm	16:01	90/60	mmHg	69	bpm	99	%	20	bpm	16:03	99/47	mmHg	68	bpm	99	%	20	bpm	16:05	98/50	mmHg	68
P	09:33	128/74	mmHg	78	bpm	99	%	20	bpm	09:35	88/50	mmHg	63	bpm	99	%	20	bpm	09:37	80/42	mmHg	60	bpm	99	%	20	bpm	09:39	87/41	mmHg	65	bpm	99	%	20	bpm	09:41	92/63	mmHg	61	bpm	99	%	20	bpm	09:43	76/52	mmHg	67
P	10:05	115/67	mmHg	61	bpm	100	%	20	bpm	10:07	90/51	mmHg	64	bpm	100	%	20	bpm	10:09	88/51	mmHg	65	bpm	100	%	20	bpm	10:11	91/53	mmHg	63	bpm	100	%	20	bpm	10:13	87/50	mmHg	64	bpm	100	%	20	bpm	10:15	85/50	mmHg	64
P	10:33	142/68	mmHg	75	bpm	100	%	75	bpm	10:35	87/47	mmHg	74	bpm	99	%	20	bpm	10:37	81/41	mmHg	69	bpm	99	%	20	bpm	10:39	85/43	mmHg	73	bpm	98	%	20	bpm	10:41	101/54	mmHg	75	bpm	99	%	20	bpm	10:43	87/49	mmHg	72
P	14:29	116/76	mmHg	83	bpm	100	%	18	bpm	14:31	85/57	mmHg	78	bpm	99	%	18	bpm	14:32	91/55	mmHg	77	bpm	100	%	18	bpm	14:37	83/39	mmHg	75	bpm	100	%	8	bpm	14:52	110/63	mmHg	71	bpm	98	%	18	bpm
P	16:17	138/83	mmHg	75	bpm	96	%	18	bpm	16:19	108/65	mmHg	94	bpm	98	%	16	bpm	16:21	110/68	mmHg	78	bpm	98	%	16	bpm	16:23	108/66	mmHg	80	bpm	98	%	16	bpm	16:25	103/61	mmHg	85	bpm	98	%	20	bpm	16:26	96/54	mmHg	74
P	16:30	128/56	mmHg	64	bpm	100	%	20	bpm	16:31	92/50	mmHg	72	bpm	98	%	20	bpm	16:33	89/49	mmHg	63	bpm	99	%	20	bpm	16:35	95/54	mmHg	60	bpm	99	%	20	bpm	16:37	97/51	mmHg	58	bpm	99	%	20	bpm	16:39	91/48	mmHg	59
P	17:16	148/87	mmHg	65	bpm	100	%	18	bpm	17:17	127/78	mmHg	76	bpm	100	%	20	bpm	17:19	111/65	mmHg	79	bpm	91	%	15	bpm	17:21	109/64	mmHg	79	bpm	99	%	18	bpm	17:23	107/61	mmHg	82	bpm	98	%	18	bpm	17:25	105/63	mmHg	78
P	17:39	113/71	mmHg	79	bpm	100	%	19	bpm	17:40	100/61	mmHg	73	bpm	100	%	19	bpm	17:42	98/54	mmHg	74	bpm	100	%	19	bpm	17:44	92/57	mmHg	71	bpm	100	%	19	bpm	17:46	100/60	mmHg	72	bpm	100	%	19	bpm	17:48	99/65	mmHg	70
P	09:46	115/79	mmHg	63	bpm	100	%	17	bpm	09:49	107/76	mmHg	62	bpm	99	%	17	bpm	09:53	122/77	mmHg	77	bpm	98	%	17	bpm	09:59	108/71	mmHg	71	bpm	100	%	17	bpm
P	15:46	103/67	mmHg	67	bpm	100	%	16	bpm	15:48	102/65	mmHg	78	bpm	100	%	16	bpm	15:50	96/64	mmHg	80	bpm	100	%	16	bpm	15:52	96/71	mmHg	82	bpm	99	%	16	bpm	16:02	103/64	mmHg	81	bpm	99	%	16	bpm	16:07	107/63	mmHg	83
P	16:23	145/77	mmHg	108	bpm	100	%	20	bpm	16:25	104/55	mmHg	96	bpm	98	%	20	bpm	16:27	104/55	mmHg	92	bpm	98	%	16	bpm	16:29	107/41	mmHg	91	bpm	98	%	16	bpm	16:31	82/36	mmHg	88	bpm	98	%	16	bpm	16:33	93/60	mmHg	87
P	16:37	115/76	mmHg	56	bpm	97	%	16	bpm	16:39	107/76	mmHg	67	bpm	93	%	15	bpm	16:41	99/63	mmHg	58	bpm	90	%	15	bpm	16:43	98/58	mmHg	67	bpm	92	%	16	bpm	16:44	88/49	mmHg	55	bpm	97	%	16	bpm	16:56	89/50	mmHg	54
P	08:55	128/80	mmHg	82	bpm	100	%	16	bpm	08:57	121/74	mmHg	77	bpm	100	%	16	bpm	08:59	121/74	mmHg	74	bpm	100	%	16	bpm	09:01	128/62	mmHg	73	bpm	100	%	16	bpm	09:03	109/58	mmHg	75	bpm	94	%	16	bpm	09:04	109/58	mmHg	74
RT	15:21	103/61	mmHg	85	bpm	99	%	18	bpm	15:23	98/49	mmHg	88	bpm	97	%	18	bpm	15:25	110/63	mmHg	107	bpm	97	%	16	bpm	15:27	110/63	mmHg	99	bpm	98	%	18	bpm	15:37	107/64	mmHg	99	bpm	96	%	18	bpm	15:40	113/66	mmHg	90
P	14:32	114/75	mmHg	91	bpm	100	%	16	bpm	14:34	114/75	mmHg	103	bpm	100	%	16	bpm	14:36	109/70	mmHg	85	bpm	99	%	16	bpm	14:37	106/72	mmHg	86	bpm	99	%	16	bpm	14:47	110/69	mmHg	86	bpm	99	%	16	bpm	14:48	111/72	mmHg	89
P	14:59	110/65	mmHg	71	bpm	100	%	16	bpm	15:01	83/52	mmHg	70	bpm	100	%	16	bpm	15:03	97/56	mmHg	73	bpm	100	%	16	bpm	15:05	98/56	mmHg	75	bpm	100	%	16	bpm	15:07	97/59	mmHg	78	bpm	100	%	16	bpm	15:09	93/56	mmHg	77
P	08:54	99/56	mmHg	72	bpm	98	%	18	bpm	08:56	85/55	mmHg	72	bpm	98	%	16	bpm	08:58	88/48	mmHg	79	bpm	100	%	18	bpm	09:00	85/45	mmHg	72	bpm	98	%	18	bpm	09:10	98/56	mmHg	73	bpm	97	%	18	bpm	09:15	101/58	mmHg	73
P	09:44	115/69	mmHg	59	bpm	100	%	18	bpm	09:46	100/55	mmHg	58	bpm	100	%	18	bpm	09:48	96/52	mmHg	63	bpm	100	%	18	bpm	09:50	97/53	mmHg	63	bpm	100	%	18	bpm	09:52	97/53	mmHg	61	bpm	100	%	18	bpm	09:53	101/56	mmHg	64
P	09:24	120/64	mmHg	65	bpm	100	%	18	bpm	09:25	110/61	mmHg	79	bpm	99	%	18	bpm	09:27	108/60	mmHg	62	bpm	98	%	18	bpm	09:29	103/61	mmHg	67	bpm	97	%	18	bpm	09:31	103/57	mmHg	59	bpm	96	%	18	bpm	09:33	106/62	mmHg	68
RT	10:16	154/63	mmHg	56	bpm	98	%	18	bpm	10:17	137/59	mmHg	56	bpm	98	%	18	bpm	10:19	110/62	mmHg	54	bpm	100	%	18	bpm	10:21	106/58	mmHg	54	bpm	100	%	18	bpm	10:23	106/58	mmHg	52	bpm	100	%	18	bpm	10:25	117/68	mmHg	74
P	10:28	114/73	mmHg	68	bpm	100	%	18	bpm	10:30	109/74	mmHg	67	bpm	100	%	18	bpm	10:32	98/65	mmHg	70	bpm	100	%	18	bpm	10:34	110/64	mmHg	69	bpm	100	%	18	bpm	10:36	113/64	mmHg	71	bpm	100	%	18	bpm	10:38	107/65	mmHg	75
P	14:18	113/78	mmHg	68	bpm	98	%	18	bpm	14:20	107/84	mmHg	76	bpm	100	%	18	bpm	14:22	115/75	mmHg	72	bpm	98	%	18	bpm	14:24	104/74	mmHg	71	bpm	98	%	18	bpm	14:25	105/61	mmHg	71	bpm	96	%	18	bpm	14:35	102/73	mmHg	60
P	14:58	110/74	mmHg	61	bpm	97	%	16	bpm	15:00	101/73	mmHg	66	bpm	98	%	16	bpm	15:02	99/61	mmHg	60	bpm	100	%	16	bpm	15:04	99/56	mmHg	60	bpm	100	%	16	bpm	15:06	91/50	mmHg	60	bpm	100	%	18	bpm	15:08	96/51	mmHg	60
P	11:01	109/56	mmHg	76	bpm	100	%	18	bpm	11:03	104/58	mmHg	80	bpm	97	%	18	bpm	11:05	90/48	mmHg	74	bpm	100	%	18	bpm	11:06	93/50	mmHg	74	bpm	100	%	18	bpm	11:11	109/62	mmHg	85	bpm	99	%	18	bpm	11:16	105/66	mmHg	78
P	14:49	105/68	mmHg	82	bpm	98	%	18	bpm	15:51	104/63	mmHg	72	bpm	97	%	18	bpm	15:53	97/55	mmHg	66	bpm	100	%	18	bpm	15:55	99/62	mmHg	66	bpm	100	%	18	bpm	15:57	98/63	mmHg	68	bpm	100	%	18	bpm	15:59	104/67	mmHg	62
P	15:28	121/76	mmHg	93	bpm	100	%	16	bpm	15:30	90/53	mmHg	77	bpm	100	%	16	bpm	15:32	89/52	mmHg	68	bpm	100	%	16	bpm	15:34	99/63	mmHg	75	bpm	100	%	16	bpm	15:36	98/60	mmHg	73	bpm	100	%	16	bpm	15:37	90/57	mmHg	83
P	16:04	145/65	mmHg	80	bpm	98	%	18	bpm	16:06	124/57	mmHg	76	bpm	99	%	18	bpm	16:08	122/57	mmHg	76	bpm	100	%	18	bpm	16:10	129/71	mmHg	82	bpm	99	%	18	bpm	16:12	134/81	mmHg	81	bpm	98	%	18	bpm	16:14	110/53	mmHg	81
P	17:06	123/65	mmHg	65	bpm	100	%	18	bpm	17:08	101/64	mmHg	81	bpm	100	%	18	bpm	17:10	97/63	mmHg	71	bpm	100	%	18	bpm	17:12	93/56	mmHg	74	bpm	99	%	18	bpm	17:14	94/56	mmHg	69	bpm	99	%	18	bpm	17:16	93/58	mmHg	70
P	16:45	151/67	mmHg	68	bpm	99	%	18	bpm	16:47	127/58	mmHg	66	bpm	100	%	18	bpm	16:49	128/66	mmHg	56	bpm	99	%	18	bpm	16:51	102/61	mmHg	62	bpm	100	%	18	bpm	16:53	114/52	mmHg	70	bpm	100	%	18	bpm	16:55	98/48	mmHg	63
RT	11:28	112/60	mmHg	65	bpm	100	%	16	bpm	11:30	105/59	mmHg	72	bpm	100	%	15	bpm	11:32	90/59	mmHg	65	bpm	99	%	16	bpm	11:34	87/56	mmHg	62	bpm	99	%	15	bpm	11:36	80/62	mmHg	63	bpm	99	%	15	bpm	11:38	86/59	mmHg	65
RT	09:34	91/65	mmHg	72	bpm	99	%	16	bpm	09:36	93/67	mmHg	70	bpm	99	%	16	bpm	09:38	111/90	mmHg	79	bpm	99	%	16	bpm	09:40	99/63	mmHg	72	bpm	99	%	17	bpm	09:41	103/64	mmHg	72	bpm	99	%	17	bpm	09:51	108/65	mmHg	72
RT	10:25	107/56	mmHg	73	bpm	100	%	17	bpm	10:27	95/45	mmHg	72	bpm	99	%	17	bpm	10:29	96/44	mmHg	71	bpm	99	%	17	bpm	10:39	88/46	mmHg	75	bpm	98	%	18	bpm	10:49	93/45	mmHg	70	bpm	98	%	18	bpm	10:59	102/49	mmHg	73
RT	11:13	138/71	mmHg	76	bpm	100	%	17	bpm	11:15	141/72	mmHg	80	bpm	100	%	17	bpm	11:17	115/59	mmHg	82	bpm	99	%	16	bpm	11:19	105/59	mmHg	79	bpm	99	%	17	bpm	11:28	100/56	mmHg	71	bpm	98	%	18	bpm	11:38	127/68	mmHg	78
RT	11:55	125/71	mmHg	66	bpm	99	%	17	bpm	11:57	105/58	mmHg	64	bpm	99	%	17	bpm	11:59	106/55	mmHg	64	bpm	99	%	17	bpm	12:08	112/58	mmHg	65	bpm	98	%	18	bpm	12:18	122/56	mmHg	66	bpm	99	%	18	bpm	12:28	121/64	mmHg	68
RT	14:16	111/58	mmHg	79	bpm	98	%	17	bpm	14:18	92/63	mmHg	75	bpm	99	%	17	bpm	14:20	94/69	mmHg	72	bpm	99	%	17	bpm	14:22	101/72	mmHg	70	bpm	99	%	17	bpm	14:23	97/66	mmHg	69	bpm	99	%	17	bpm	14:33	125/73	mmHg	71
RT	15:03	118/58	mmHg	62	bpm	99	%	17	bpm	15:05	98/53	mmHg	65	bpm	99	%	17	bpm	15:07	100/54	mmHg	66	bpm	99	%	16	bpm	15:09	97/51	mmHg	62	bpm	99	%	17	bpm	15:10	98/53	mmHg	67	bpm	99	%	17	bpm	15:20	102/59	mmHg	68
RT	08:58	142/85	mmHg	95	bpm	99	%	17	bpm	09:00	135/78	mmHg	93	bpm	99	%	17	bpm	09:02	139/77	mmHg	103	bpm	98	%	17	bpm	09:04	120/67	mmHg	101	bpm	98	%	18	bpm	09:06	111/68	mmHg	92	bpm	98	%	17	bpm	09:16	118/63	mmHg	92
RT	09:31	147/77	mmHg	85	bpm	99	%	17	bpm	09:33	141/66	mmHg	85	bpm	99	%	16	bpm	09:35	119/84	mmHg	82	bpm	98	%	17	bpm	09:37	140/90	mmHg	90	bpm	98	%	18	bpm	09:47	122/95	mmHg	85	bpm	98	%	17	bpm	09:57	126/70	mmHg	80
RT	10:00	105/61	mmHg	70	bpm	99	%	17	bpm	10:02	87/46	mmHg	74	bpm	99	%	16	bpm	10:04	115/58	mmHg	89	bpm	99	%	18	bpm	10:06	111/68	mmHg	75	bpm	98	%	17	bpm	10:15	93/48	mmHg	65	bpm	98	%	18	bpm	10:25	101/58	mmHg	69
RT	10:43	141/61	mmHg	67	bpm	98	%	17	bpm	10:45	123/61	mmHg	72	bpm	98	%	17	bpm	10:47	111/66	mmHg	77	bpm	99	%	16	bpm	10:49	135/69	mmHg	71	bpm	99	%	17	bpm	10:51	135/69	mmHg	71	bpm	100	%	18	bpm	10:53	124/58	mmHg	70
RT	14:14	120/97	mmHg	75	bpm	99	%	17	bpm	14:16	117/86	mmHg	73	bpm	99	%	16	bpm	14:18	113/87	mmHg	72	bpm	99	%	17	bpm	14:20	109/73	mmHg	69	bpm	98	%	17	bpm	14:22	110/79	mmHg	70	bpm	98	%	17	bpm	14:24	110/71	mmHg	68
RT	14:39	112/68	mmHg	87	bpm	98	%	17	bpm	14:41	118/70	mmHg	80	bpm	100	%	16	bpm	11:43	98/66	mmHg	89	bpm	100	%	17	bpm	14:45	112/65	mmHg	82	bpm	100	%	18	bpm	14:46	114/60	mmHg	75	bpm	100	%	18	bpm	14:56	100/62	mmHg	77
RT	15:07	114/75	mmHg	72	bpm	99	%	17	bpm	15:09	117/86	mmHg	69	bpm	99	%	16	bpm	15:11	108/81	mmHg	71	bpm	99	%	17	bpm	15:13	104/84	mmHg	72	bpm	99	%	17	bpm	15:15	105/72	mmHg	70	bpm	99	%	17	bpm	15:25	103/72	mmHg	73
RT	16:25	107/75	mmHg	74	bpm	99	%	18	bpm	16:27	88/53	mmHg	69	bpm	99	%	17	bpm	16:29	89/53	mmHg	70	bpm	98	%	16	bpm	16:31	91/55	mmHg	71	bpm	99	%	17	bpm	16:33	93/56	mmHg	70	bpm	98	%	17	bpm	16:35	92/53	mmHg	69
RT	11:50	125/67	mmHg	115	bpm	96	%	18	bpm	11:52	163/101	mmHg	110	bpm	100	%	16	bpm	11:54	131/81	mmHg	106	bpm	100	%	20	bpm	11:58	127/86	mmHg	105	bpm	100	%	18	bpm	12:00	131/82	mmHg	87	bpm	100	%	17	bpm	12:02	124/80	mmHg	83
RT	11:17	100,45	mmHg	84	bpm	99	%	18	bpm	11:19	124,77	mmHg	97	bpm	99	%	19	bpm	11:20	110,55	mmHg	77	bpm	99	%	17	bpm	11:22	112,56	mmHg	76	bpm	99	%	17	bpm	11:24	103,52	mmHg	78	bpm	99	%	17	bpm	11:30	111,61	mmHg	84
RT	12:38	118,80	mmHg	81	bpm	99	%	14	bpm	12:40	104,69	mmHg	74	bpm	99	%	14	bpm	12:42	106,70	mmHg	74	bpm	99	%	14	bpm	12:43	106,70	mmHg	73	bpm	99	%	18	bpm	12:52	99,70	mmHg	79	bpm	96	%	18	bpm	13:02	108,69	mmHg	79
RT	11:02	121,70	mmHg	76	bpm	100	%	15	bpm	11:04	99,61	mmHg	79	bpm	100	%	16	bpm	11:05	97,62	mmHg	73	bpm	100	%	17	bpm	11:08	90,53	mmHg	87	bpm	100	%	17	bpm	11:10	112,73	mmHg	79	bpm	100	%	17	bpm	11:15	110,70	mmHg	76
P	10:09	131,89	mmHg	90	bpm	99	%	21	bpm	10:11	119,80	mmHg	80	bpm	92	%	20	bpm	10:13	94,65	mmHg	71	bpm	99	%	21	bpm	10:15	100,68	mmHg	77	bpm	100	%	21	bpm	10:25	99,65	mmHg	74	bpm	100	%	16	bpm	10:28	102,70	mmHg	74
RT	10:16	95/57	mmHg	68	bpm	100	%	20	bpm	10:18	103/72	mmHg	73	bpm	100	%	16	bpm	10:20	104/76	mmHg	79	bpm	100	%	15	bpm	10:22	103/72	mmHg	73	bpm	100	%	16	bpm	10:24	108/75	mmHg	80	bpm	100	%	18	bpm	10:30	100/68	mmHg	80
RT	12:14	120/72	mmHg	73	bpm	99	%	12	bpm	12:16	121/74	mmHg	73	bpm	99	%	12	bpm	12:18	101/50	mmHg	66	bpm	99	%	16	bpm	12:20	111/70	mmHg	86	bpm	98	%	18	bpm	12:28	120/73	mmHg	78	bpm	99	%	14	bpm	12:38	121/73	mmHg	77
RT	13:46	103/59	mmHg	56	bpm	100	%	18	bpm	13:48	121/70	mmHg	78	bpm	99	%	16	bpm	13:50	120/68	mmHg	72	bpm	99	%	16	bpm	13:52	108/60	mmHg	65	bpm	99	%	16	bpm	13:54	108/60	mmHg	65	bpm	99	%	18	bpm
P	13:55	109/75	mmHg	60	bpm	100	%	12	bpm	13:57	114/81	mmHg	68	bpm	100	%	13	bpm	13:59	116/79	mmHg	70	bpm	100	%	13	bpm
RT	12:10	108/67	mmHg	71	bpm	100	%	18	bpm	12:12	97/64	mmHg	71	bpm	100	%	18	bpm	12:13	111/67	mmHg	69	bpm	100	%	18	bpm	12:22	106/68	mmHg	70	bpm	100	%	16	bpm	12:32	105/68	mmHg	71	bpm	100	%	16	bpm
RT	09:36	111/51	mmHg	55	bpm	96	%	18	bpm	09:41	109/75	mmHg	65	bpm	97	%	16	bpm	09:43	98/67	mmHg	61	bpm	100	%	16	bpm	09:45	98/67	mmHg	62	bpm	100	%	16	bpm	09:46	105/66	mmHg	60	bpm	100	%	15	bpm	09:47	105/70	mmHg	60
RT	10:55	129/90	mmHg	69	bpm	100	%	16	bpm	10:58	116/79	mmHg	85	bpm	100	%	16	bpm	10:59	113/83	mmHg	77	bpm	100	%	14	bpm	11:02	120/80	mmHg	72	bpm	73	%	14	bpm	11:05	120/80	mmHg	72	bpm	100	%	14	bpm	11:07	114/78	mmHg	80
RT	10:37	140/84	mmHg	73	bpm	99	%	18	bpm	10:41	125/77	mmHg	79	bpm	99	%	19	bpm	10:43	94/57	mmHg	63	bpm	99	%	20	bpm	10:44	100/60	mmHg	65	bpm	99	%	20	bpm	10:48	122/80	mmHg	70	bpm	99	%	18	bpm	10:54	126/80	mmHg	68
RT	10:19	134/78	mmHg	76	bpm	100	%	14	bpm	10:24	154/88	mmHg	81	bpm	100	%	18	bpm	10:26	122/85	mmHg	78	bpm	100	%	18	bpm	10:28	124/85	mmHg	78	bpm	100	%	18	bpm	10:30	120/75	mmHg	72	bpm	78	%	16	bpm	10:40	129/75	mmHg	78
P	11:09	130/85	mmHg	75	bpm	99	%	16	bpm	11:11	117/82	mmHg	75	bpm	97	%	12	bpm	11:13	105/79	mmHg	69	bpm	98	%	16	bpm	11:15	105/72	mmHg	65	bpm	98	%	16	bpm	11:17	110/60	mmHg	62	bpm	98	%	16	bpm	11:19	105/71	mmHg	65
P	10:00	140/80	mmHg	65	bpm	99	%	13	bpm	10:03	145/83	mmHg	70	bpm	99	%	15	bpm	10:06	130/81	mmHg	68	bpm	99	%	13	bpm	10:09	136/80	mmHg	66	bpm	99	%	14	bpm	10:19	142/80	mmHg	70	bpm	99	%	18	bpm	10:29	143/88	mmHg	68
RT	10:19	110/68	mmHg	79	bpm	100	%	16	bpm	10:21	138/82	mmHg	80	bpm	99	%	18	bpm	10:23	107/61	mmHg	72	bpm	99	%	16	bpm	10:32	108/61	mmHg	72	bpm	99	%	16	bpm	10:42	110/70	mmHg	78	bpm	99	%	16	bpm
RT	10:33	120/65	mmHg	68	bpm	99	%	20	bpm	10:35	109/71	mmHg	65	bpm	99	%	19	bpm	10:38	110/74	mmHg	70	bpm	99	%	20	bpm	10:46	126/78	mmHg	68	bpm	99	%	19	bpm	10:56	123/68	mmHg	78	bpm	99	%	18	bpm
RT	09:17	135,68	mmHg	60	bpm	100	%	17	bpm	09:19	139,75	mmHg	75	bpm	98	%	14	bpm	09:21	143,61	mmHg	69	bpm	100	%	14	bpm	09:23	128,59	mmHg	64	bpm	100	%	13	bpm	09:25	134,60	mmHg	65	bpm	100	%	13	bpm	09:27	138,70	mmHg	67
RT	10:00	92,51	mmHg	67	bpm	100	%	13	bpm	10:02	90,54	mmHg	69	bpm	100	%	13	bpm	10:04	97,56	mmHg	72	bpm	100	%	17	bpm	10:12	106,62	mmHg	75	bpm	100	%	17	bpm	10:22	101,59	mmHg	71	bpm	100	%	15	bpm	10:32	104,65	mmHg	72
P	10:15	110,58	mmHg	82	bpm	100	%	16	bpm	10:17	98,48	mmHg	58	bpm	100	%	15	bpm	10:19	115,64	mmHg	72	bpm	100	%	15	bpm	10:29	106,61	mmHg	78	bpm	100	%	17	bpm	10:39	104,59	mmHg	71	bpm	100	%	16	bpm	10:49	112,63	mmHg	79
RT	09:42	129,78	mmHg	92	bpm	100	%	14	bpm	09:44	118,48	mmHg	90	bpm	100	%	15	bpm	09:46	116,57	mmHg	87	bpm	100	%	16	bpm	09:56	125,63	mmHg	88	bpm	100	%	15	bpm	10:06	124,75	mmHg	85	bpm	100	%	17	bpm	10:16	116,82	mmHg	86
RT	08:43	107/56	mmHg	67	bpm	100	%	14	bpm	08:45	91/46	mmHg	71	bpm	100	%	15	bpm	08:47	95/52	mmHg	72	bpm	100	%	15	bpm	08:57	98/60	mmHg	69	bpm	100	%	16	bpm	09:07	105/62	mmHg	73	bpm	100	%	15	bpm	09:17	110/65	mmHg	74
RT	09:10	91/56	mmHg	109	bpm	100	%	15	bpm	09:12	90/54	mmHg	105	bpm	100	%	14	bpm	09:14	92/56	mmHg	95	bpm	100	%	14	bpm	09:16	101/57	mmHg	90	bpm	100	%	15	bpm	09:26	105/62	mmHg	87	bpm	100	%	16	bpm	09:36	100/60	mmHg	89
RT	09:25	91/52	mmHg	80	bpm	100	%	13	bpm	09:27	105/66	mmHg	97	bpm	100	%	14	bpm	09:29	101/68	mmHg	89	bpm	100	%	15	bpm	09:39	106/74	mmHg	87	bpm	100	%	15	bpm	09:49	105/82	mmHg	89	bpm	100	%	16	bpm	09:59	108/81	mmHg	88
RT	08:56	94/45	mmHg	81	bpm	100	%	15	bpm	08:58	95/54	mmHg	76	bpm	100	%	13	bpm	09:00	93/48	mmHg	77	bpm	100	%	14	bpm	09:02	96/71	mmHg	86	bpm	100	%	15	bpm	09:04	101/75	mmHg	82	bpm	100	%	16	bpm	09:06	105/84	mmHg	88
RT	10:06	118/60	mmHg	77	bpm	100	%	14	bpm	10:08	122/71	mmHg	67	bpm	100	%	15	bpm	10:10	112/69	mmHg	72	bpm	100	%	15	bpm	10:12	118/68	mmHg	78	bpm	100	%	16	bpm	10:14	112/66	mmHg	82	bpm	100	%	15	bpm	10:23	109/61	mmHg	81
RT	09:52	104/56	mmHg	98	bpm	100	%	18	bpm	09:54	91/65	mmHg	95	bpm	100	%	16	bpm	09:56	101/57	mmHg	89	bpm	100	%	16	bpm	10:06	98/52	mmHg	85	bpm	100	%	15	bpm	10:16	100/62	mmHg	87	bpm	100	%	16	bpm	10:26	106/70	mmHg	90
RT	10:15	105/46	mmHg	67	bpm	100	%	14	bpm	10:17	108/50	mmHg	78	bpm	100	%	15	bpm	10:19	106/52	mmHg	71	bpm	100	%	14	bpm	10:21	101/50	mmHg	74	bpm	100	%	15	bpm	10:23	102/53	mmHg	69	bpm	100	%	16	bpm	10:25	105/55	mmHg	71
RT	10:01	101/52	mmHg	61	bpm	100	%	15	bpm	10:03	95/62	mmHg	78	bpm	100	%	14	bpm	10:12	98/54	mmHg	76	bpm	100	%	15	bpm	10:22	100/56	mmHg	79	bpm	100	%	15	bpm	10:32	103/60	mmHg	80	bpm	100	%	16	bpm
RT	10:27	115/57	mmHg	85	bpm	100	%	18	bpm	10:29	132/71	mmHg	90	bpm	100	%	15	bpm	10:31	119/65	mmHg	87	bpm	100	%	15	bpm	10:33	110/60	mmHg	91	bpm	100	%	16	bpm	10:35	106/63	mmHg	85	bpm	100	%	15	bpm	10:44	101/57	mmHg	81
P	09:42	105/65	mmHg	89	bpm	100	%	17	bpm	09:44	101/61	mmHg	88	bpm	100	%	19	bpm	09:46	99/58	mmHg	88	bpm	100	%	18	bpm	09:55	102/62	mmHg	90	bpm	100	%	16	bpm	10:05	105/60	mmHg	92	bpm	100	%	16	bpm	10:15	103/61	mmHg	87
RT	10:45	97/63	mmHg	74	bpm	100	%	16	bpm	10:47	113/72	mmHg	92	bpm	100	%	15	bpm	10:49	102/64	mmHg	82	bpm	100	%	16	bpm	10:51	110/66	mmHg	89	bpm	100	%	15	bpm	11:00	115/68	mmHg	90	bpm	100	%	17	bpm	11:10	117/66	mmHg	87
RT	10:18	114/56	mmHg	83	bpm	99	%	15	bpm	10:20	112/59	mmHg	83	bpm	98	%	15	bpm	10:22	119/56	mmHg	88	bpm	98	%	16	bpm	10:24	106/55	mmHg	80	bpm	98	%	15	bpm	10:34	102/61	mmHg	87	bpm	100	%	16	bpm	10:44	107/66	mmHg	81
RT	12:14	113/62	mmHg	70	bpm	99	%	15	bpm	12:16	109/68	mmHg	68	bpm	100	%	14	bpm	12:28	117/73	mmHg	65	bpm	99	%	17	bpm	12:38	119/68	mmHg	72	bpm	100	%	17	bpm
RT	11:31	103/51	mmHg	60	bpm	100	%	16	bpm	11:33	99/41	mmHg	72	bpm	100	%	15	bpm	11:41	96/42	mmHg	89	bpm	100	%	16	bpm	11:51	101/60	mmHg	78	bpm	100	%	16	bpm	12:00	106/71	mmHg	82	bpm	100	%	17	bpm
RT	11:43	101/60	mmHg	80	bpm	100	%	16	bpm	11:45	91/55	mmHg	84	bpm	100	%	15	bpm	11:47	94/51	mmHg	82	bpm	100	%	15	bpm	11:49	97/60	mmHg	87	bpm	100	%	16	bpm	11:51	102/61	mmHg	88	bpm	100	%	16	bpm	11:53	105/62	mmHg	83
RT	12:02	92/50	mmHg	64	bpm	95	%	17	bpm	12:04	94/53	mmHg	74	bpm	95	%	16	bpm	12:06	114/61	mmHg	78	bpm	100	%	17	bpm	12:08	101/59	mmHg	81	bpm	100	%	18	bpm	12:18	98/57	mmHg	76	bpm	100	%	15	bpm	12:28	105/52	mmHg	78
RT	11:51	94/54	mmHg	77	bpm	100	%	17	bpm	11:53	92/45	mmHg	74	bpm	100	%	17	bpm	11:54	98/53	mmHg	78	bpm	100	%	16	bpm	12:04	101/57	mmHg	81	bpm	100	%	18	bpm	12:14	105/62	mmHg	82	bpm	100	%	17	bpm	12:24	110/67	mmHg	87
RT	11:41	91/49	mmHg	81	bpm	99	%	17	bpm	11:43	90/51	mmHg	78	bpm	78	%	17	bpm	11:52	100/61	mmHg	79	bpm	100	%	18	bpm	12:02	101/59	mmHg	82	bpm	100	%	16	bpm
RT	12:16	125/74	mmHg	88	bpm	99	%	17	bpm	12:18	105/76	mmHg	86	bpm	100	%	18	bpm	12:20	110/78	mmHg	82	bpm	98	%	18	bpm	12:31	107/69	mmHg	89	bpm	100	%	16	bpm
RT	12:56	103/47	mmHg	67	bpm	100	%	17	bpm	12:58	96/44	mmHg	69	bpm	100	%	17	bpm	13:00	107/58	mmHg	68	bpm	100	%	18	bpm	13:10	110/61	mmHg	67	bpm	100	%	16	bpm	13:20	105/66	mmHg	71	bpm	100	%	17	bpm	13:30	112/69	mmHg	78
RT	10:58	93/49	mmHg	80	bpm	100	%	17	bpm	11:00	102/51	mmHg	79	bpm	100	%	18	bpm	11:02	91/46	mmHg	65	bpm	100	%	17	bpm	11:10	97/51	mmHg	76	bpm	100	%	17	bpm	11:20	104/60	mmHg	85	bpm	100	%	18	bpm	11:30	110/72	mmHg	78
RT	12:47	104/60	mmHg	70	bpm	100	%	18	bpm	12:49	94/55	mmHg	75	bpm	100	%	17	bpm	13:00	97/54	mmHg	71	bpm	100	%	18	bpm	13:10	101/65	mmHg	78	bpm	100	%	16	bpm	13:20	105/61	mmHg	76	bpm	100	%	17	bpm
RT	11:12	95/54	mmHg	69	bpm	100	%	17	bpm	11:14	93/52	mmHg	66	bpm	100	%	18	bpm	11:16	97/60	mmHg	74	bpm	100	%	17	bpm	11:25	101/64	mmHg	78	bpm	100	%	18	bpm	11:35	105/61	mmHg	81	bpm	100	%	16	bpm	11:45	102/57	mmHg	79
RT	11:26	107/55	mmHg	69	bpm	100	%	18	bpm	11:28	105/48	mmHg	66	bpm	100	%	17	bpm	11:30	102/56	mmHg	82	bpm	100	%	18	bpm	11:32	110/57	mmHg	69	bpm	100	%	17	bpm	11:42	106/61	mmHg	75	bpm	100	%	18	bpm	11:52	101/66	mmHg	77
RT	11:42	110/74	mmHg	61	bpm	100	%	18	bpm	11:44	105/54	mmHg	77	bpm	100	%	17	bpm	11:46	106/61	mmHg	78	bpm	100	%	18	bpm	11:55	101/60	mmHg	71	bpm	100	%	17	bpm	12:05	103/62	mmHg	81	bpm	100	%	18	bpm	12:15	108/65	mmHg	76
RT	10:15	115/65	mmHg	60	bpm	100	%	17	bpm	10:17	107/57	mmHg	66	bpm	100	%	18	bpm	10:19	108/63	mmHg	82	bpm	100	%	18	bpm	10:29	101/50	mmHg	74	bpm	100	%	17	bpm	10:39	102/61	mmHg	72	bpm	100	%	16	bpm	10:49	110/59	mmHg	75
RT	10:28	125/76	mmHg	70	bpm	100	%	18	bpm	10:30	114/80	mmHg	84	bpm	100	%	17	bpm	10:40	129/85	mmHg	82	bpm	100	%	18	bpm	10:50	129/75	mmHg	79	bpm	100	%	17	bpm	11:00	126/81	mmHg	86	bpm	100	%	18	bpm
RT	10:17	117/55	mmHg	70	bpm	99	%	14	bpm	10:19	106/58	mmHg	78	bpm	95	%	18	bpm	10:21	119/66	mmHg	104	bpm	92	%	19	bpm	10:23	104/62	mmHg	89	bpm	96	%	19	bpm	10:27	112/68	mmHg	84	bpm	98	%	16	bpm	10:33	107/62	mmHg	85
RT	09:13	107/64	mmHg	121	bpm	99	%	12	bpm	09:15	105/72	mmHg	112	bpm	98	%	18	bpm	09:17	113/67	mmHg	115	bpm	98	%	17	bpm	09:19	121/75	mmHg	121	bpm	99	%	19	bpm	09:21	121/75	mmHg	122	bpm	99	%	19	bpm	09:23	125/79	mmHg	121
P	11:16	125/82	mmHg	81	bpm	99	%	19	bpm	11:18	117/76	mmHg	81	bpm	99	%	18	bpm	11:20	115/72	mmHg	79	bpm	98	%	16	bpm	11:22	102/711	mmHg	102	bpm	97	%	19	bpm	11:24	115/72	mmHg	84	bpm	96	%	17	bpm	11:30	107/67	mmHg	78
RT	09:15	113/62	mmHg	90	bpm	95	%	18	bpm	09:17	87/51	mmHg	70	bpm	97	%	22	bpm	09:18	93/59	mmHg	78	bpm	99	%	15	bpm	09:25	90/53	mmHg	73	bpm	99	%	15	bpm	09:28	101/53	mmHg	63	bpm	99	%	13	bpm	09:38	99/64	mmHg	60
RT	09:00	90/44	mmHg	61	bpm	100	%	14	bpm	09:10	81/43	mmHg	67	bpm	100	%	10	bpm	09:20	85/40	mmHg	63	bpm	100	%	11	bpm	09:30	85/43	mmHg	70	bpm	100	%	18	bpm	09:35	103/59	mmHg	66	bpm	99	%	17	bpm
RT	09:47	91/51	mmHg	69	bpm	100	%	19	bpm	09:49	86/45	mmHg	61	bpm	100	%	13	bpm	09:51	91/51	mmHg	60	bpm	100	%	15	bpm	09:52	87/52	mmHg	53	bpm	100	%	16	bpm	09:58	91/56	mmHg	51	bpm	100	%	12	bpm	10:02	94/60	mmHg	58
RT	09:17	84/60	mmHg	87	bpm	100	%	11	bpm	09:19	93/60	mmHg	86	bpm	99	%	16	bpm	09:21	96/54	mmHg	92	bpm	99	%	14	bpm	09:22	98/68	mmHg	91	bpm	98	%	19	bpm	09:28	92/66	mmHg	90	bpm	99	%	14	bpm	09:32	90/47	mmHg	78
RT	10:04	81/49	mmHg	62	bpm	100	%	15	bpm	10:06	92/52	mmHg	63	bpm	100	%	15	bpm	10:08	86/52	mmHg	58	bpm	100	%	14	bpm	10:13	81/43	mmHg	55	bpm	100	%	12	bpm	10:18	82/44	mmHg	55	bpm	99	%	11	bpm	10:28	89/41	mmHg	52
P	11:24	98/57	mmHg	70	bpm	99	%	18	bpm	11:36	87/53	mmHg	64	bpm	99	%	19	bpm	11:28	92/48	mmHg	67	bpm	100	%	21	bpm	11:30	82/54	mmHg	85	bpm	100	%	11	bpm	11:40	99/68	mmHg	76	bpm	100	%	20	bpm	11:50	104/74	mmHg	65
RT	10:15	102/64	mmHg	56	bpm	99	%	15	bpm	10:17	105/68	mmHg	53	bpm	100	%	15	bpm	10:19	103/66	mmHg	57	bpm	100	%	14	bpm	10:21	106/68	mmHg	50	bpm	99	%	15	bpm	10:23	119/75	mmHg	71	bpm	99	%	18	bpm	10:27	114/70	mmHg	54
P	15:32	87/41	mmHg	85	bpm	100	%	12	bpm	15:34	93/40	mmHg	75	bpm	100	%	11	bpm	15:36	83/48	mmHg	74	bpm	100	%	12	bpm	15:36	86/46	mmHg	78	bpm	100	%	13	bpm	15:46	87/46	mmHg	62	bpm	99	%	16	bpm	15:47	85/43	mmHg	66
RT	08:31	104/61	mmHg	82	bpm	100	%	17	bpm	08:33	100/55	mmHg	86	bpm	100	%	11	bpm	08:35	91/51	mmHg	82	bpm	100	%	11	bpm	08:35	101/58	mmHg	79	bpm	100	%	14	bpm	08:41	92/49	mmHg	76	bpm	100	%	16	bpm	08:45	91/49	mmHg	69
RT	10:33	109/63	mmHg	94	bpm	96	%	16	bpm	10:36	109/63	mmHg	90	bpm	98	%	20	bpm	10:37	121/72	mmHg	103	bpm	98	%	21	bpm	10:38	121/72	mmHg	99	bpm	98	%	16	bpm	10:40	107/63	mmHg	82	bpm	98	%	21	bpm	10:48	108/59	mmHg	78
RT	16:08	107/54	mmHg	78	bpm	100	%	11	bpm	16:10	101/57	mmHg	72	bpm	100	%	9	bpm	16:11	107/62	mmHg	89	bpm	100	%	11	bpm	16:16	102/60	mmHg	75	bpm	99	%	13	bpm	16:21	108/64	mmHg	75	bpm	100	%	10	bpm	16:31	103/64	mmHg	78
P	15:34	93/40	mmHg	72	bpm	100	%	13	bpm	15:35	93/40	mmHg	80	bpm	100	%	14	bpm	15:38	86/52	mmHg	76	bpm	100	%	14	bpm	15:45	88/49	mmHg	77	bpm	100	%	11	bpm	15:55	94/41	mmHg	60	bpm	100	%	13	bpm	16:05	90/43	mmHg	63
RT	16:11	94/49	mmHg	81	bpm	98	%	18	bpm	16:13	106/53	mmHg	90	bpm	100	%	13	bpm	16:15	90/55	mmHg	78	bpm	100	%	13	bpm	16:17	99/54	mmHg	74	bpm	100	%	14	bpm	16:18	88/46	mmHg	84	bpm	100	%	19	bpm	16:28	84/45	mmHg	72
RT	09:41	107/72	mmHg	79	bpm	93	%	15	bpm	09:43	104/67	mmHg	82	bpm	91	%	15	bpm	09:44	107/69	mmHg	80	bpm	93	%	15	bpm	09:52	99/67	mmHg	74	bpm	99	%	10	bpm	09:54	106/71	mmHg	72	bpm	99	%	10	bpm	10:04	101/72	mmHg	71
RT	09:36	89/54	mmHg	81	bpm	100	%	17	bpm	09:38	89/46	mmHg	83	bpm	100	%	18	bpm	09:40	88/46	mmHg	76	bpm	100	%	13	bpm	09:42	82/41	mmHg	73	bpm	99	%	17	bpm	09:43	93/43	mmHg	67	bpm	99	%	13	bpm	09:53	90/54	mmHg	65
RT	15:26	107/69	mmHg	93	bpm	95	%	17	bpm	15:28	145/77	mmHg	96	bpm	96	%	19	bpm	15:30	135/785	mmHg	97	bpm	97	%	20	bpm	15:30	130/79	mmHg	93	bpm	97	%	20	bpm	15:38	125/91	mmHg	94	bpm	95	%	14	bpm	15:40	117/74	mmHg	82
RT	15:59	110/56	mmHg	100	bpm	100	%	18	bpm	16:01	96/55	mmHg	92	bpm	100	%	19	bpm	16:02	98/46	mmHg	88	bpm	100	%	16	bpm	16:12	103/41	mmHg	79	bpm	98	%	15	bpm	16:13	106/48	mmHg	72	bpm	98	%	19	bpm	16:22	107/52	mmHg	79
RT	09:37	86/57	mmHg	72	bpm	100	%	12	bpm	09:39	94/57	mmHg	71	bpm	100	%	14	bpm	09:41	91/56	mmHg	65	bpm	99	%	13	bpm	09:41	90/58	mmHg	68	bpm	99	%	12	bpm	09:46	86/60	mmHg	72	bpm	99	%	14	bpm	09:51	92/59	mmHg	73
RT	15:24	74/36	mmHg	80	bpm	100	%	11	bpm	15:26	78/42	mmHg	78	bpm	100	%	13	bpm	15:28	90/55	mmHg	94	bpm	100	%	15	bpm	15:30	102/63	mmHg	112	bpm	100	%	19	bpm	15:32	90/54	mmHg	96	bpm	100	%	18	bpm	15:32	94/49	mmHg	104
P	10:21	81/49	mmHg	80	bpm	99	%	15	bpm	10:23	88/54	mmHg	91	bpm	98	%	14	bpm	10:25	90/57	mmHg	93	bpm	98	%	15	bpm	10:27	95/64	mmHg	91	bpm	99	%	19	bpm	10:36	88/54	mmHg	85	bpm	98	%	17	bpm	10:46	106/66	mmHg	84
RT	15:07	177/104	mmHg	104	bpm	100	%	15	bpm	15:09	140/86	mmHg	104	bpm	98	%	21	bpm	15:09	130/79	mmHg	103	bpm	98	%	14	bpm	15:17	128/73	mmHg	80	bpm	98	%	17	bpm	15:19	121/71	mmHg	79	bpm	98	%	18	bpm	15:29	119/77	mmHg	70
RT	08:43	76/41	mmHg	64	bpm	100	%	14	bpm	08:45	87/57	mmHg	66	bpm	100	%	15	bpm	08:47	87/52	mmHg	67	bpm	100	%	21	bpm	08:49	95/57	mmHg	69	bpm	100	%	14	bpm	08:51	87/49	mmHg	60	bpm	100	%	17	bpm	08:52	81/45	mmHg	56
RT	09:52	104/71	mmHg	89	bpm	100	%	18	bpm	09:54	108/74	mmHg	92	bpm	98	%	16	bpm	09:54	98/70	mmHg	85	bpm	97	%	19	bpm	10:03	99/76	mmHg	82	bpm	98	%	11	bpm	10:04	98/72	mmHg	84	bpm	99	%	13	bpm	10:14	107/77	mmHg	76
RT	15:06	112/82	mmHg	81	bpm	100	%	23	bpm	15:08	121/78	mmHg	76	bpm	100	%	16	bpm	15:08	124/85	mmHg	71	bpm	100	%	14	bpm	15:18	114/71	mmHg	64	bpm	99	%	19	bpm	15:19	119/71	mmHg	68	bpm	99	%	16	bpm	15:29	129/70	mmHg	59
RT	10:06	118/73	mmHg	82	bpm	100	%	10	bpm	10:08	109/67	mmHg	70	bpm	100	%	10	bpm	10:10	114/66	mmHg	68	bpm	100	%	10	bpm	10:12	112/59	mmHg	66	bpm	100	%	10	bpm	10:14	116/65	mmHg	71	bpm	100	%	11	bpm	10:16	94/54	mmHg	87
RT	13:05	98/58	mmHg	88	bpm	100	%	19	bpm	13:58	96/58	mmHg	85	bpm	100	%	13	bpm	14:00	101/68	mmHg	95	bpm	100	%	13	bpm	14:02	96/63	mmHg	95	bpm	100	%	7	bpm	14:04	90/50	mmHg	93	bpm	100	%	18	bpm	14:06	92/56	mmHg	104
RT	11:07	114/72	mmHg	70	bpm	100	%	19	bpm	11:09	110/63	mmHg	69	bpm	100	%	16	bpm	11:11	106/68	mmHg	70	bpm	100	%	13	bpm	11:13	92/53	mmHg	79	bpm	100	%	8	bpm	11:15	105/61	mmHg	101	bpm	100	%	23	bpm	11:17	116/88	mmHg	89
RT	09:46	114/71	mmHg	70	bpm	100	%	15	bpm	09:48	111/66	mmHg	66	bpm	100	%	14	bpm	09:50	110/66	mmHg	70	bpm	100	%	10	bpm	09:52	103/63	mmHg	85	bpm	100	%	12	bpm	09:54	117/76	mmHg	88	bpm	96	%	23	bpm
RT	14:19	123/65	mmHg	108	bpm	100	%	22	bpm	14:21	133/68	mmHg	101	bpm	100	%	18	bpm	14:23	122/61	mmHg	101	bpm	100	%	22	bpm	14:25	90/45	mmHg	101	bpm	100	%	13	bpm	14:27	97/52	mmHg	99	bpm	100	%	15	bpm	14:29	91/59	mmHg	97
P	10:26	122/67	mmHg	85	bpm	100	%	20	bpm	10:28	121/65	mmHg	79	bpm	100	%	16	bpm	10:30	91/60	mmHg	73	bpm	100	%	11	bpm	10:32	97/56	mmHg	72	bpm	100	%	19	bpm	10:33	82/53	mmHg	70	bpm	100	%	22	bpm	10:42	111/46	mmHg	78
P	14:11	110/57	mmHg	92	bpm	100	%	19	bpm	14:13	10/60	mmHg	84	bpm	100	%	17	bpm	14:15	103/61	mmHg	91	bpm	100	%	16	bpm	14:17	101/55	mmHg	77	bpm	100	%	11	bpm	14:18	100/58	mmHg	84	bpm	100	%	12	bpm	14:28	111/69	mmHg	86
P	14:11	122/64	mmHg	68	bpm	100	%	15	bpm	14:13	136/71	mmHg	67	bpm	100	%	14	bpm	14:15	133/78	mmHg	69	bpm	100	%	15	bpm	14:17	124/48	mmHg	71	bpm	100	%	20	bpm	14:19	108/46	mmHg	64	bpm	100	%	22	bpm	14:29	109/49	mmHg	60
P	10:29	92/57	mmHg	77	bpm	100	%	15	bpm	10:31	102/57	mmHg	72	bpm	100	%	11	bpm	10:33	99/57	mmHg	74	bpm	100	%	14	bpm	10:35	84/50	mmHg	82	bpm	98	%	19	bpm	10:36	82/44	mmHg	66	bpm	99	%	12	bpm	10:46	99/61	mmHg	77
RT	14:01	108/65	mmHg	54	bpm	100	%	17	bpm	14:03	110/68	mmHg	55	bpm	100	%	19	bpm	14:05	116/69	mmHg	64	bpm	100	%	21	bpm	14:07	102/67	mmHg	81	bpm	100	%	18	bpm	14:09	134/90	mmHg	68	bpm	99	%	19	bpm	14:19	95/67	mmHg	62
P	10:13	134/66	mmHg	77	bpm	100	%	22	bpm	10:15	126/63	mmHg	78	bpm	100	%	18	bpm	10:17	119/68	mmHg	74	bpm	100	%	16	bpm	10:19	108/62	mmHg	72	bpm	99	%	13	bpm	10:21	99/48	mmHg	76	bpm	99	%	17	bpm	10:30	99/64	mmHg	66
RT	13:57	108/64	mmHg	98	bpm	100	%	18	bpm	13:59	108/66	mmHg	84	bpm	100	%	22	bpm	14:01	100/62	mmHg	93	bpm	97	%	11	bpm	14:03	86/55	mmHg	100	bpm	98	%	12	bpm	14:05	83/50	mmHg	102	bpm	94	%	15	bpm	14:06	85/46	mmHg	104
P	10:11	98/54	mmHg	74	bpm	100	%	21	bpm	10:13	95/53	mmHg	76	bpm	100	%	19	bpm	10:15	124/74	mmHg	69	bpm	100	%	13	bpm	10:17	77/53	mmHg	66	bpm	99	%	12	bpm	10:19	93/48	mmHg	61	bpm	98	%	13	bpm	10:26	61/35	mmHg	61
P	12:04	96/65	mmHg	62	bpm	100	%	20	bpm	12:06	106/65	mmHg	61	bpm	100	%	12	bpm	12:08	108/62	mmHg	60	bpm	100	%	12	bpm	12:10	99/72	mmHg	75	bpm	99	%	15	bpm	12:12	96/60	mmHg	60	bpm	97	%	16	bpm	12:14	88/51	mmHg	59
RT	15:40	106/73	mmHg	72	bpm	99	%	17	bpm	15:42	111/66	mmHg	76	bpm	99	%	20	bpm	15:44	116/74	mmHg	73	bpm	99	%	18	bpm	15:46	105/66	mmHg	83	bpm	99	%	22	bpm	15:48	101/64	mmHg	107	bpm	98	%	13	bpm	15:50	108/65	mmHg	110
RT	14:10	145/74	mmHg	96	bpm	100	%	16	bpm	14:13	132/80	mmHg	85	bpm	100	%	13	bpm	14:15	133/76	mmHg	98	bpm	100	%	13	bpm	14:17	123/59	mmHg	82	bpm	100	%	15	bpm	14:19	124/73	mmHg	85	bpm	99	%	22	bpm	14:29	113/66	mmHg	71
RT	10:22	101/68	mmHg	81	bpm	98	%	18	bpm	10:24	106/71	mmHg	89	bpm	98	%	16	bpm	10:25	105/72	mmHg	85	bpm	98	%	16	bpm	10:26	105/70	mmHg	86	bpm	98	%	17	bpm
RT	16:49	108/70	mmHg	85	bpm	98	%	18	bpm	16:51	105/72	mmHg	80	bpm	98	%	18	bpm	16:53	110/70	mmHg	82	bpm	98	%	17	bpm	17:02	106/72	mmHg	85	bpm	98	%	18	bpm
RT	14:19	100/65	mmHg	65	bpm	98	%	16	bpm	14:21	104/63	mmHg	74	bpm	98	%	16	bpm	14:23	101/61	mmHg	72	bpm	98	%	17	bpm	14:25	101/62	mmHg	73	bpm	98	%	17	bpm	14:27	103/62	mmHg	70	bpm	98	%	17	bpm	14:29	101/61	mmHg	72
RT	11:17	97/63	mmHg	63	bpm	100	%	18	bpm	11:18	97/63	mmHg	64	bpm	98	%	18	bpm	11:28	105/70	mmHg	56	bpm	97	%	13	bpm	11:31	109/76	mmHg	56	bpm	97	%	15	bpm
RT	15:18	116/83	mmHg	87	bpm	97	%	18	bpm	15:20	111/80	mmHg	81	bpm	97	%	17	bpm	15:22	112/81	mmHg	76	bpm	98	%	17	bpm	15:24	113/83	mmHg	73	bpm	98	%	17	bpm	15:25	125/87	mmHg	74	bpm	98	%	17	bpm	15:27	132/92	mmHg	71
RT	11:01	125/84	mmHg	80	bpm	98	%	17	bpm	11:03	110/70	mmHg	75	bpm	98	%	17	bpm	11:05	112/71	mmHg	77	bpm	98	%	16	bpm	11:07	108/69	mmHg	80	bpm	98	%	18	bpm	11:17	111/68	mmHg	84	bpm	98	%	18	bpm	11:25	120/72	mmHg	85
RT	11:30	110/75	mmHg	68	bpm	98	%	18	bpm	11:32	108/72	mmHg	68	bpm	98	%	17	bpm	11:33	107/73	mmHg	68	bpm	98	%	17	bpm	11:36	115/75	mmHg	70	bpm	98	%	18	bpm
RT	14:05	121/82	mmHg	101	bpm	98	%	18	bpm	14:07	99/69	mmHg	99	bpm	98	%	18	bpm	14:09	107/77	mmHg	104	bpm	95	%	18	bpm	14:11	110/76	mmHg	101	bpm	98	%	17	bpm	14:13	110/75	mmHg	102	bpm	98	%	18	bpm	14:15	113/76	mmHg	100
RT	15:00	131/82	mmHg	85	bpm	99	%	18	bpm	15:02	132/82	mmHg	79	bpm	99	%	18	bpm	15:03	138/85	mmHg	82	bpm	99	%	18	bpm
RT	16:09	148/75	mmHg	82	bpm	98	%	20	bpm	16:11	131/76	mmHg	80	bpm	98	%	21	bpm	16:12	130/75	mmHg	81	bpm	98	%	20	bpm	16:18	135/80	mmHg	82	bpm	98	%	20	bpm	16:19	140/81	mmHg	81	bpm	98	%	20	bpm
RT	09:02	110/75	mmHg	65	bpm	99	%	19	bpm	09:04	105/74	mmHg	67	bpm	99	%	17	bpm	09:06	105/70	mmHg	71	bpm	99	%	18	bpm	09:08	106/71	mmHg	70	bpm	99	%	19	bpm	09:15	108/72	mmHg	69	bpm	99	%	19	bpm	09:16	109/78	mmHg	71
RT	11:49	106/53	mmHg	78	bpm	98	%	17	bpm	11:51	98/56	mmHg	82	bpm	98	%	18	bpm	11:53	98/47	mmHg	78	bpm	98	%	18	bpm	11:59	110/54	mmHg	84	bpm	96	%	18	bpm
RT	13:52	98/68	mmHg	90	bpm	99	%	22	bpm	13:54	100/71	mmHg	84	bpm	98	%	24	bpm	13:56	102/70	mmHg	83	bpm	98	%	20	bpm	13:58	110/73	mmHg	79	bpm	98	%	19	bpm	14:00	115/74	mmHg	80	bpm	98	%	21	bpm	14:02	116/76	mmHg	82
RT	14:50	98/56	mmHg	89	bpm	99	%	20	bpm	14:52	93/53	mmHg	83	bpm	99	%	21	bpm	14:54	95/55	mmHg	84	bpm	99	%	20	bpm	14:59	106/76	mmHg	87	bpm	99	%	20	bpm	15:00	105/77	mmHg	86	bpm	99	%	20	bpm
RT	16:32	130/82	mmHg	78	bpm	98	%	18	bpm	16:34	125/81	mmHg	71	bpm	98	%	21	bpm	16:36	123/78	mmHg	68	bpm	98	%	20	bpm	16:37	125/77	mmHg	70	bpm	98	%	21	bpm	16:43	130/81	mmHg	72	bpm	97	%	20	bpm
RT	09:49	101/63	mmHg	80	bpm	98	%	17	bpm	09:51	98/58	mmHg	78	bpm	96	%	18	bpm	09:53	99/60	mmHg	80	bpm	98	%	18	bpm	09:55	101/63	mmHg	79	bpm	98	%	18	bpm	10:01	106/66	mmHg	81	bpm	99	%	18	bpm	10:02	107/65	mmHg	82
RT	14:03	116/78	mmHg	95	bpm	98	%	22	bpm	14:05	112/83	mmHg	97	bpm	99	%	23	bpm	14:06	113/84	mmHg	97	bpm	99	%	22	bpm	14:10	121/86	mmHg	94	bpm	97	%	22	bpm
RT	14:52	115/72	mmHg	71	bpm	99	%	21	bpm	14:54	112/75	mmHg	73	bpm	99	%	21	bpm	14:56	116/74	mmHg	73	bpm	99	%	20	bpm	15:02	126/76	mmHg	75	bpm	95	%	20	bpm
RT	15:25	104/63	mmHg	91	bpm	99	%	20	bpm	15:27	109/62	mmHg	82	bpm	99	%	17	bpm	15:29	102/60	mmHg	80	bpm	98	%	14	bpm	15:31	103/64	mmHg	79	bpm	98	%	21	bpm	15:33	105/62	mmHg	80	bpm	98	%	15	bpm	15:35	106/63	mmHg	78
RT	13:49	104/71	mmHg	60	bpm	99	%	20	bpm	13:51	101/68	mmHg	56	bpm	99	%	19	bpm	13:53	100/70	mmHg	59	bpm	99	%	20	bpm	13:55	102/68	mmHg	60	bpm	99	%	20	bpm	13:57	101/69	mmHg	60	bpm	99	%	20	bpm	14:05	103/69	mmHg	61
P	10:52	117/76	mmHg	101	bpm	99	%	18	bpm	10:54	108/61	mmHg	88	bpm	97	%	20	bpm	10:55	110/65	mmHg	91	bpm	96	%	18	bpm	10:57	118/73	mmHg	90	bpm	96	%	18	bpm	11:03	119/75	mmHg	92	bpm	96	%	18	bpm
P	11:32	93/62	mmHg	71	bpm	98	%	16	bpm	11:34	93/59	mmHg	79	bpm	98	%	17	bpm	11:40	99/62	mmHg	84	bpm	97	%	18	bpm
P	13:28	97/61	mmHg	54	bpm	97	%	14	bpm	13:30	92/58	mmHg	57	bpm	93	%	13	bpm	13:32	93/59	mmHg	53	bpm	96	%	15	bpm	13:36	90/59	mmHg	51	bpm	95	%	17	bpm	13:37	92/60	mmHg	52	bpm	95	%	17	bpm
P	10:26	90/51	mmHg	60	bpm	88	%	14	bpm	10:28	95/53	mmHg	61	bpm	93	%	18	bpm	10:29	96/53	mmHg	61	bpm	94	%	18	bpm	10:34	98/61	mmHg	52	bpm	98	%	18	bpm
P	11:26	100/59	mmHg	72	bpm	98	%	15	bpm	11:28	99/57	mmHg	74	bpm	98	%	18	bpm	11:29	96/58	mmHg	73	bpm	98	%	18	bpm	11:30	109/67	mmHg	65	bpm	97	%	18	bpm	11:32	114/72	mmHg	70	bpm	97	%	19	bpm
P	17:38	91/66	mmHg	83	bpm	96	%	18	bpm	17:40	86/62	mmHg	80	bpm	95	%	20	bpm	17:42	96/69	mmHg	81	bpm	93	%	18	bpm	17:44	98/70	mmHg	80	bpm	94	%	18	bpm	17:45	98/72	mmHg	82	bpm	95	%	18	bpm	17:50	109/81	mmHg	81
P	17:51	84/46	mmHg	57	bpm	99	%	20	bpm	17:53	97/57	mmHg	48	bpm	99	%	21	bpm	18:55	93/50	mmHg	47	bpm	99	%	20	bpm	17:57	92/45	mmHg	50	bpm	99	%	19	bpm	17:59	90/46	mmHg	50	bpm	99	%	19	bpm	18:01	95/48	mmHg	49
P	15:13	112/79	mmHg	63	bpm	100	%	18	bpm	15:16	97/47	mmHg	46	bpm	100	%	18	bpm	15:18	127/71	mmHg	47	bpm	100	%	18	bpm	15:20	112/69	mmHg	63	bpm	100	%	18	bpm	15:21	112/67	mmHg	73	bpm	100	%	18	bpm	15:28	116/73	mmHg	66
P	15:02	151/68	mmHg	71	bpm	100	%	18	bpm	15:04	111/73	mmHg	79	bpm	99	%	18	bpm	15:06	109/67	mmHg	63	bpm	99	%	18	bpm	15:08	91/49	mmHg	63	bpm	99	%	18	bpm	15:10	94/43	mmHg	62	bpm	99	%	18	bpm	15:16	93/55	mmHg	64
P	12:05	141/79	mmHg	93	bpm	100	%	18	bpm	12:07	136/76	mmHg	66	bpm	100	%	18	bpm	12:09	138/73	mmHg	79	bpm	99	%	18	bpm	12:10	114/55	mmHg	61	bpm	100	%	18	bpm	12:15	92/60	mmHg	61	bpm	100	%	18	bpm	12:20	98/63	mmHg	67
P	10:38	132/76	mmHg	67	bpm	98	%	18	bpm	10:40	103/56	mmHg	54	bpm	99	%	18	bpm	10:42	98/49	mmHg	55	bpm	99	%	18	bpm	10:44	92/44	mmHg	52	bpm	99	%	18	bpm	10:45	92/40	mmHg	53	bpm	99	%	18	bpm	10:47	92/54	mmHg	53
P	10:10	153/79	mmHg	96	bpm	100	%	18	bpm	10:12	99/55	mmHg	94	bpm	98	%	18	bpm	10:14	114/53	mmHg	96	bpm	95	%	18	bpm	10:16	90/48	mmHg	97	bpm	96	%	18	bpm	10:18	111/54	mmHg	97	bpm	99	%	18	bpm	10:20	115/54	mmHg	90
P	10:05	159/84	mmHg	86	bpm	100	%	18	bpm	10:07	106/50	mmHg	60	bpm	100	%	18	bpm	10:09	82/39	mmHg	61	bpm	100	%	18	bpm	10:11	90/49	mmHg	60	bpm	100	%	18	bpm	10:13	109/50	mmHg	63	bpm	100	%	18	bpm	10:14	110/67	mmHg	67
P	09:23	117/78	mmHg	66	bpm	100	%	18	bpm	09:25	101/67	mmHg	68	bpm	100	%	18	bpm	09:27	107/73	mmHg	63	bpm	100	%	18	bpm	09:29	98/65	mmHg	64	bpm	100	%	18	bpm	09:31	96/61	mmHg	60	bpm	99	%	18	bpm	09:32	95/61	mmHg	60
P	17:01	121/74	mmHg	89	bpm	100	%	18	bpm	17:03	96/61	mmHg	81	bpm	99	%	18	bpm	17:05	99/56	mmHg	75	bpm	100	%	18	bpm	17:07	101/59	mmHg	76	bpm	99	%	18	bpm	17:09	104/64	mmHg	72	bpm	99	%	18	bpm	17:11	94/56	mmHg	71
P	16:19	108/72	mmHg	62	bpm	99	%	18	bpm	16:21	98/51	mmHg	60	bpm	99	%	18	bpm	16:23	92/44	mmHg	64	bpm	92	%	18	bpm	16:25	129/67	mmHg	77	bpm	100	%	18	bpm	16:27	129/51	mmHg	70	bpm	100	%	18	bpm	16:29	110/67	mmHg	61
P	12:28	121/65	mmHg	69	bpm	100	%	18	bpm	12:30	107/65	mmHg	79	bpm	98	%	18	bpm	12:32	106/61	mmHg	78	bpm	98	%	18	bpm	12:34	105/60	mmHg	77	bpm	97	%	18	bpm	12:38	110/65	mmHg	78	bpm	99	%	18	bpm	12:42	115/77	mmHg	80
P	11:23	119/65	mmHg	64	bpm	100	%	16	bpm	11:25	114/63	mmHg	62	bpm	100	%	16	bpm	11:27	111/72	mmHg	61	bpm	100	%	16	bpm	11:36	107/59	mmHg	51	bpm	100	%	16	bpm	11:37	105/60	mmHg	54	bpm	100	%	18	bpm	11:40	110/63	mmHg	55
P	11:07	149/76	mmHg	84	bpm	99	%	17	bpm	17:09	124/53	mmHg	71	bpm	99	%	17	bpm	11:13	105/73	mmHg	83	bpm	73	%	0	bpm	11:15	140/71	mmHg	83	bpm	99	%	17	bpm	11:16	135/70	mmHg	67	bpm	98	%	17	bpm	11:18	133/66	mmHg	69
P	15:23	117/79	mmHg	93	bpm	100	%	17	bpm	15:25	101/64	mmHg	97	bpm	100	%	17	bpm	15:27	98/60	mmHg	76	bpm	100	%	17	bpm	15:29	102/61	mmHg	100	bpm	98	%	17	bpm	15:32	103/66	mmHg	98	bpm	98	%	17	bpm
P	15:02	135/79	mmHg	63	bpm	99	%	15	bpm	15:04	133/67	mmHg	72	bpm	100	%	15	bpm	15:06	120/71	mmHg	72	bpm	100	%	15	bpm	15:07	119/70	mmHg	72	bpm	100	%	15	bpm	15:15	100/64	mmHg	70	bpm	100	%	15	bpm	15:20	99/63	mmHg	73
P	15:09	134/68	mmHg	97	bpm	100	%	15	bpm	15:11	127/56	mmHg	92	bpm	100	%	15	bpm	15:12	116/50	mmHg	81	bpm	100	%	15	bpm	15:15	91/51	mmHg	75	bpm	92	%	15	bpm	15:16	94/54	mmHg	75	bpm	99	%	15	bpm	15:17	99/60	mmHg	75
P	14:18	110/78	mmHg	54	bpm	99	%	18	bpm	14:20	101/75	mmHg	71	bpm	93	%	10	bpm	14:22	115/75	mmHg	82	bpm	86	%	0	bpm	14:24	106/77	mmHg	80	bpm	92	%	13	bpm	14:25	91/62	mmHg	66	bpm	98	%	16	bpm	14:30	93/60	mmHg	68
P	14:43	116/75	mmHg	80	bpm	98	%	18	bpm	14:45	94/53	mmHg	69	bpm	94	%	16	bpm	14:47	90/47	mmHg	64	bpm	99	%	16	bpm	14:49	96/51	mmHg	64	bpm	99	%	16	bpm	14:51	91/49	mmHg	64	bpm	99	%	16	bpm	14:53	94/50	mmHg	63
P	11:34	159/79	mmHg	79	bpm	99	%	18	bpm	11:36	137/77	mmHg	75	bpm	99	%	18	bpm	11:38	130/75	mmHg	75	bpm	95	%	18	bpm	11:40	119/64	mmHg	67	bpm	100	%	18	bpm	11:42	116/68	mmHg	99	bpm	99	%	18	bpm	11:44	98/57	mmHg	65
P	14:58	147/89	mmHg	87	bpm	99	%	18	bpm	15:00	103/49	mmHg	92	bpm	99	%	18	bpm	15:02	115/48	mmHg	92	bpm	99	%	16	bpm	15:04	104/44	mmHg	91	bpm	91	%	14	bpm	15:06	105/49	mmHg	90	bpm	97	%	18	bpm	15:08	97/39	mmHg	95
P	15:30	118/82	mmHg	98	bpm	100	%	18	bpm	15:32	114/79	mmHg	84	bpm	100	%	18	bpm	15:34	111/79	mmHg	63	bpm	100	%	16	bpm	15:36	107/69	mmHg	69	bpm	100	%	16	bpm	15:38	104/67	mmHg	63	bpm	100	%	16	bpm	15:39	110/70	mmHg	65
P	15:20	111/68	mmHg	72	bpm	99	%	16	bpm	15:22	100/62	mmHg	88	bpm	99	%	16	bpm	15:24	99/63	mmHg	83	bpm	99	%	26	bpm	15:34	105/65	mmHg	73	bpm	96	%	26	bpm	15:44	93/50	mmHg	63	bpm	97	%	16	bpm	15:45	97/53	mmHg	59
P	14:48	139/74	mmHg	80	bpm	100	%	16	bpm	14:50	115/72	mmHg	69	bpm	100	%	16	bpm	14:52	110/70	mmHg	65	bpm	100	%	16	bpm	14:53	107/63	mmHg	72	bpm	100	%	16	bpm	15:00	112/77	mmHg	73	bpm	99	%	16	bpm	15:03	115/72	mmHg	76
P	10:04	134/70	mmHg	75	bpm	100	%	16	bpm	10:06	109/74	mmHg	86	bpm	99	%	16	bpm	10:08	101/55	mmHg	85	bpm	100	%	16	bpm	10:10	107/69	mmHg	85	bpm	99	%	16	bpm	10:12	98/65	mmHg	89	bpm	99	%	16	bpm	10:15	112/72	mmHg	89
P	09:36	158/78	mmHg	75	bpm	100	%	16	bpm	09:38	138/81	mmHg	74	bpm	99	%	16	bpm	09:40	134/65	mmHg	77	bpm	98	%	16	bpm	09:42	127/67	mmHg	74	bpm	100	%	16	bpm	09:44	115/79	mmHg	90	bpm	100	%	16	bpm	09:50	102/51	mmHg	74
P	10:25	112/67	mmHg	80	bpm	99	%	16	bpm	10:27	107/77	mmHg	104	bpm	86	%	0	bpm	10:29	90/57	mmHg	82	bpm	96	%	12	bpm	10:39	96/63	mmHg	77	bpm	98	%	16	bpm	10:44	95/63	mmHg	74	bpm	99	%	16	bpm	10:48	86/46	mmHg	75
P	11:32	144/70	mmHg	57	bpm	99	%	16	bpm	11:34	109/75	mmHg	69	bpm	100	%	16	bpm	11:36	108/65	mmHg	66	bpm	100	%	16	bpm	11:38	101/59	mmHg	66	bpm	100	%	16	bpm	11:48	102/57	mmHg	63	bpm	100	%	16	bpm	11:50	111/77	mmHg	67
P	10:54	101/74	mmHg	68	bpm	100	%	16	bpm	10:56	91/52	mmHg	61	bpm	100	%	16	bpm	10:58	96/62	mmHg	76	bpm	98	%	16	bpm	11:00	113/74	mmHg	78	bpm	98	%	16	bpm	11:02	115/70	mmHg	78	bpm	97	%	16	bpm	11:10	82/47	mmHg	67
P	10:30	116/69	mmHg	55	bpm	99	%	18	bpm	10:32	101/71	mmHg	53	bpm	99	%	18	bpm	10:34	98/57	mmHg	51	bpm	99	%	18	bpm	10:36	101/63	mmHg	51	bpm	99	%	16	bpm	10:38	90/59	mmHg	51	bpm	98	%	16	bpm	10:40	99/58	mmHg	53
P	11:16	110/68	mmHg	77	bpm	99	%	20	bpm	11:18	100/63	mmHg	74	bpm	100	%	20	bpm	11:20	88/51	mmHg	71	bpm	100	%	20	bpm	11:22	87/49	mmHg	71	bpm	100	%	20	bpm	11:24	85/45	mmHg	68	bpm	100	%	20	bpm	11:28	92/47	mmHg	67
P	11:37	108/61	mmHg	77	bpm	99	%	18	bpm	11:39	84/48	mmHg	75	bpm	100	%	20	bpm	11:41	99/49	mmHg	69	bpm	99	%	18	bpm	11:47	76/30	mmHg	69	bpm	99	%	18	bpm	11:50	73/31	mmHg	62	bpm	96	%	14	bpm
P	12:02	116/71	mmHg	93	bpm	100	%	20	bpm	12:04	110/65	mmHg	91	bpm	99	%	16	bpm	12:06	103/54	mmHg	82	bpm	95	%	12	bpm	12:09	84/42	mmHg	65	bpm	100	%	18	bpm	12:13	86/51	mmHg	70	bpm	100	%	18	bpm
P	11:23	153/74	mmHg	93	bpm	98	%	20	bpm	11:25	147/69	mmHg	77	bpm	100	%	20	bpm	11:27	92/50	mmHg	68	bpm	100	%	20	bpm	11:28	90/63	mmHg	67	bpm	100	%	20	bpm	11:36	87/58	mmHg	64	bpm	98	%	20	bpm	11:38	100/77	mmHg	61
P	12:21	123/78	mmHg	93	bpm	100	%	20	bpm	12:23	123/70	mmHg	80	bpm	100	%	20	bpm	12:25	114/65	mmHg	76	bpm	100	%	20	bpm	12:32	119/72	mmHg	80	bpm	96	%	16	bpm	12:35	119/72	mmHg	80	bpm	100	%	20	bpm
P	08:47	108/61	mmHg	92	bpm	99	%	20	bpm	08:49	95/51	mmHg	89	bpm	99	%	20	bpm	08:50	98/50	mmHg	89	bpm	99	%	20	bpm	08:54	88/46	mmHg	83	bpm	100	%	20	bpm	08:56	90/62	mmHg	83	bpm	100	%	20	bpm
P	12:02	128/75	mmHg	102	bpm	100	%	20	bpm	12:04	107/79	mmHg	100	bpm	97	%	20	bpm	12:06	124/76	mmHg	91	bpm	99	%	20	bpm	12:08	110/62	mmHg	88	bpm	100	%	20	bpm	12:10	122/55	mmHg	90	bpm	100	%	20	bpm	12:13	118/62	mmHg	90
P	10:36	141/72	mmHg	99	bpm	100	%	18	bpm	10:38	85/40	mmHg	83	bpm	100	%	18	bpm	10:40	113/59	mmHg	87	bpm	100	%	18	bpm	10:42	110/63	mmHg	86	bpm	100	%	18	bpm	10:44	102/63	mmHg	86	bpm	100	%	18	bpm	10:45	86/54	mmHg	78
P	12:01	131/64	mmHg	70	bpm	100	%	16	bpm	12:03	130/61	mmHg	70	bpm	100	%	16	bpm	12:05	84/42	mmHg	74	bpm	100	%	20	bpm	12:07	78/46	mmHg	77	bpm	100	%	20	bpm	12:09	85/49	mmHg	72	bpm	100	%	20	bpm	12:10	93/61	mmHg	72
P	09:37	127/81	mmHg	83	bpm	100	%	18	bpm	09:39	129/80	mmHg	87	bpm	98	%	16	bpm	09:41	131/83	mmHg	72	bpm	100	%	16	bpm	09:47	109/70	mmHg	69	bpm	99	%	16	bpm	09:50	105/62	mmHg	81	bpm	99	%	16	bpm
P	11:10	112/63	mmHg	88	bpm	100	%	20	bpm	11:12	93/51	mmHg	78	bpm	100	%	20	bpm	11:14	105/58	mmHg	80	bpm	100	%	20	bpm	11:16	101/57	mmHg	75	bpm	100	%	20	bpm	11:18	88/45	mmHg	73	bpm	100	%	20	bpm	11:21	100/63	mmHg	71
P	10:20	130/78	mmHg	90	bpm	100	%	18	bpm	10:22	104/61	mmHg	63	bpm	99	%	18	bpm	10:24	111/63	mmHg	64	bpm	99	%	18	bpm	10:25	106/60	mmHg	58	bpm	99	%	18	bpm	10:28	112/48	mmHg	70	bpm	99	%	18	bpm	10:30	114/60	mmHg	64
P	09:17	118/78	mmHg	74	bpm	100	%	20	bpm	09:19	86/60	mmHg	76	bpm	100	%	20	bpm	09:21	102/66	mmHg	83	bpm	100	%	20	bpm	09:23	84/48	mmHg	83	bpm	100	%	20	bpm	09:31	88/41	mmHg	83	bpm	98	%	20	bpm	09:34	90/61	mmHg	83
RT+P	13:59	130/72	mmHg	79	bpm	100	%	16	bpm	14:01	117/67	mmHg	79	bpm	98	%	15	bpm	14:13	113/68	mmHg	76	bpm	98	%	15	bpm	14:15	114/69	mmHg	82	bpm	98	%	15	bpm	14:17	114/64	mmHg	82	bpm	99	%	16	bpm	14:19	113/67	mmHg	81
RT+P	12:34	120/76	mmHg	95	bpm	99	%	16	bpm	12:36	116/74	mmHg	96	bpm	99	%	16	bpm	12:38	110/73	mmHg	90	bpm	100	%	16	bpm	12:40	107/63	mmHg	82	bpm	100	%	16	bpm	12:42	105/64	mmHg	86	bpm	99	%	16	bpm	12:44	102/64	mmHg	87
RT+P	11:38	108/77	mmHg	70	bpm	99	%	18	bpm	11:40	98/64	mmHg	75	bpm	96	%	14	bpm	11:42	87/57	mmHg	67	bpm	97	%	14	bpm	11:44	87/54	mmHg	66	bpm	98	%	16	bpm	11:46	86/55	mmHg	66	bpm	97	%	18	bpm	11:48	88/58	mmHg	68
RT+P	12:55	113/65	mmHg	84	bpm	100	%	16	bpm	12:57	97/66	mmHg	87	bpm	100	%	16	bpm	12:59	85/66	mmHg	81	bpm	100	%	16	bpm	13:01	86/66	mmHg	81	bpm	100	%	16	bpm	13:03	87/63	mmHg	80	bpm	100	%	16	bpm	13:04	91/70	mmHg	79
RT+P	12:15	138/93	mmHg	76	bpm	100	%	16	bpm	12:17	113/82	mmHg	76	bpm	98	%	15	bpm	12:19	111/73	mmHg	75	bpm	99	%	16	bpm	12:21	110/74	mmHg	74	bpm	99	%	99	bpm	12:25	113/72	mmHg	74	bpm	100	%	17	bpm	12:28	111/76	mmHg	75
RT+P	11:21	147/89	mmHg	78	bpm	100	%	18	bpm	11:24	123/88	mmHg	74	bpm	100	%	17	bpm	11:27	124/90	mmHg	75	bpm	96	%	12	bpm	11:30	131/87	mmHg	80	bpm	99	%	16	bpm	11:31	131/88	mmHg	81	bpm	100	%	16	bpm	11:36	123/84	mmHg	78
RT+P	10:55	115/66	mmHg	73	bpm	100	%	17	bpm	10:57	94/65	mmHg	72	bpm	99	%	16	bpm	10:59	95/65	mmHg	69	bpm	100	%	15	bpm	11:01	94/60	mmHg	65	bpm	100	%	20	bpm	11:03	94/59	mmHg	65	bpm	99	%	16	bpm	11:05	93/57	mmHg	63
RT+P	12:04	106/62	mmHg	90	bpm	100	%	17	bpm	12:06	100/68	mmHg	93	bpm	99	%	18	bpm	12:08	100/62	mmHg	93	bpm	98	%	20	bpm	12:13	102/63	mmHg	95	bpm	99	%	17	bpm	12:16	108/67	mmHg	92	bpm	100	%	16	bpm
RT+P	09:17	137/80	mmHg	78	bpm	99	%	18	bpm	09:19	99/62	mmHg	80	bpm	98	%	18	bpm	09:21	103/61	mmHg	17	bpm	75	%	15	bpm	09:23	106/60	mmHg	77	bpm	99	%	15	bpm	09:24	97/54	mmHg	68	bpm	99	%	16	bpm	09:29	102/54	mmHg	69
RT+P	10:10	125/76	mmHg	72	bpm	100	%	16	bpm	10:12	109/76	mmHg	76	bpm	99	%	20	bpm	10:14	101/74	mmHg	73	bpm	99	%	15	bpm	10:16	112/73	mmHg	75	bpm	98	%	15	bpm	10:18	117/76	mmHg	76	bpm	100	%	18	bpm	10:28	119/78	mmHg	78
RT+P	09:14	137/76	mmHg	77	bpm	100	%	20	bpm	09:16	94/63	mmHg	75	bpm	100	%	15	bpm	09:18	101/67	mmHg	77	bpm	100	%	16	bpm	09:20	101/70	mmHg	72	bpm	100	%	18	bpm	09:23	104/73	mmHg	77	bpm	100	%	17	bpm
RT+P	09:54	109/71	mmHg	62	bpm	100	%	16	bpm	09:56	95/63	mmHg	64	bpm	100	%	18	bpm	09:58	103/65	mmHg	72	bpm	100	%	19	bpm	10:00	109/63	mmHg	72	bpm	100	%	17	bpm	10:05	113/65	mmHg	73	bpm	100	%	15	bpm	10:08	114/69	mmHg	71
RT+P	10:05	114/74	mmHg	72	bpm	100	%	18	bpm	10:07	92/55	mmHg	81	bpm	100	%	16	bpm	10:09	103/58	mmHg	75	bpm	98	%	15	bpm	10:11	103/59	mmHg	72	bpm	98	%	16	bpm	10:13	93/57	mmHg	71	bpm	99	%	16	bpm	10:14	100/70	mmHg	75
RT+P	10:26	138/73	mmHg	81	bpm	100	%	18	bpm	10:28	125/63	mmHg	81	bpm	99	%	16	bpm	10:30	96/60	mmHg	80	bpm	100	%	16	bpm	10:32	109/61	mmHg	80	bpm	100	%	18	bpm	10:34	107/61	mmHg	68	bpm	100	%	20	bpm	10:38	110/67	mmHg	67
RT+P	11:08	122/72	mmHg	71	bpm	100	%	17	bpm	11:10	104/54	mmHg	70	bpm	100	%	16	bpm	11:12	97/63	mmHg	64	bpm	100	%	20	bpm	11:14	103/75	mmHg	62	bpm	100	%	18	bpm	11:20	108/76	mmHg	61	bpm	100	%	20	bpm	11:23	110/73	mmHg	64
RT+P	11:50	130/70	mmHg	86	bpm	99	%	18	bpm	11:52	97/57	mmHg	95	bpm	97	%	16	bpm	11:54	97/56	mmHg	85	bpm	99	%	16	bpm	11:56	94/60	mmHg	67	bpm	99	%	17	bpm	11:58	116/72	mmHg	68	bpm	99	%	20	bpm	12:00	120/71	mmHg	62
RT+P	12:40	125/69	mmHg	89	bpm	100	%	17	bpm	12:42	93/61	mmHg	89	bpm	100	%	16	bpm	12:44	93/56	mmHg	81	bpm	100	%	16	bpm	12:46	107/56	mmHg	81	bpm	100	%	18	bpm	12:48	102/60	mmHg	69	bpm	100	%	18	bpm	12:50	100/61	mmHg	67
RT+P	08:55	137/77	mmHg	94	bpm	99	%	16	bpm	08:57	117/77	mmHg	92	bpm	100	%	16	bpm	08:59	113/72	mmHg	91	bpm	100	%	18	bpm	09:01	112/73	mmHg	91	bpm	100	%	17	bpm	09:03	114/73	mmHg	90	bpm	100	%	16	bpm	09:05	117/72	mmHg	95
RT+P	09:26	120/72	mmHg	86	bpm	96	%	18	bpm	09:28	103/68	mmHg	94	bpm	99	%	18	bpm	09:30	99/61	mmHg	81	bpm	99	%	20	bpm	09:32	101/65	mmHg	85	bpm	99	%	16	bpm	09:34	97/70	mmHg	84	bpm	97	%	16	bpm	09:36	98/64	mmHg	83
RT+P	10:10	123/70	mmHg	88	bpm	98	%	18	bpm	10:12	105/78	mmHg	84	bpm	98	%	18	bpm	10:14	119/78	mmHg	72	bpm	98	%	16	bpm	10:16	106/64	mmHg	63	bpm	98	%	17	bpm	10:18	112/72	mmHg	65	bpm	98	%	17	bpm	10:25	115/70	mmHg	67
RT+P	10:35	121/70	mmHg	72	bpm	100	%	18	bpm	10:37	102/51	mmHg	70	bpm	100	%	16	bpm	10:39	92/53	mmHg	68	bpm	100	%	16	bpm	10:41	93/62	mmHg	71	bpm	100	%	16	bpm	10:43	96/61	mmHg	66	bpm	99	%	17	bpm	10:45	94/59	mmHg	62
RT+P	10:59	125/72	mmHg	75	bpm	99	%	18	bpm	11:01	113/74	mmHg	71	bpm	100	%	18	bpm	11:03	98/70	mmHg	71	bpm	100	%	17	bpm	11:05	100/69	mmHg	71	bpm	99	%	20	bpm	11:07	102/66	mmHg	67	bpm	100	%	18	bpm	11:09	97/62	mmHg	64
RT+P	11:58	136/73	mmHg	87	bpm	97	%	18	bpm	12:00	95/51	mmHg	85	bpm	96	%	15	bpm	12:03	90/53	mmHg	87	bpm	99	%	18	bpm	12:05	100/60	mmHg	87	bpm	97	%	20	bpm	12:06	107/58	mmHg	82	bpm	98	%	16	bpm	12:09	109/65	mmHg	83
RT+P	10:40	128/77	mmHg	73	bpm	97	%	18	bpm	10:42	113/72	mmHg	72	bpm	98	%	16	bpm	10:44	108/61	mmHg	76	bpm	92	%	15	bpm	10:46	116/70	mmHg	83	bpm	99	%	16	bpm	10:48	116/66	mmHg	67	bpm	99	%	16	bpm	10:50	109/68	mmHg	68
RT+P	10:08	120/70	mmHg	76	bpm	99	%	18	bpm	10:10	117/67	mmHg	79	bpm	99	%	18	bpm	10:12	116/66	mmHg	77	bpm	99	%	16	bpm	10:14	116/68	mmHg	77	bpm	99	%	16	bpm	10:16	114/65	mmHg	74	bpm	99	%	20	bpm	10:18	98/57	mmHg	75
RT+P	09:51	113/70	mmHg	56	bpm	98	%	16	bpm	09:53	108/68	mmHg	64	bpm	87	%	14	bpm	09:55	91/64	mmHg	58	bpm	98	%	16	bpm	09:57	107/67	mmHg	56	bpm	99	%	18	bpm	09:59	112/68	mmHg	61	bpm	99	%	16	bpm	10:01	111/73	mmHg	61
RT+P	12:05	111/74	mmHg	97	bpm	100	%	18	bpm	12:07	99/70	mmHg	101	bpm	100	%	18	bpm	12:09	96/60	mmHg	103	bpm	100	%	16	bpm	12:11	99/61	mmHg	83	bpm	100	%	16	bpm	12:13	96/67	mmHg	82	bpm	100	%	18	bpm	12:15	103/68	mmHg	81
RT+P	10:59	114/66	mmHg	85	bpm	100	%	18	bpm	11:01	102/61	mmHg	81	bpm	100	%	16	bpm	11:03	93/64	mmHg	79	bpm	100	%	16	bpm	11:05	101/63	mmHg	77	bpm	100	%	16	bpm	11:07	98/65	mmHg	79	bpm	100	%	16	bpm	11:09	99/64	mmHg	62
RT+P	10:33	126/78	mmHg	97	bpm	98	%	16	bpm	10:35	108/70	mmHg	87	bpm	99	%	16	bpm	10:37	99/68	mmHg	95	bpm	98	%	18	bpm	10:39	102/68	mmHg	94	bpm	98	%	18	bpm	10:41	102/63	mmHg	86	bpm	99	%	16	bpm	10:43	111/67	mmHg	87
RT+P	12:32	130/87	mmHg	73	bpm	99	%	14	bpm	12:34	120/88	mmHg	71	bpm	96	%	12	bpm	12:36	113/78	mmHg	68	bpm	98	%	12	bpm	12:38	105/76	mmHg	67	bpm	99	%	13	bpm	12:40	110/77	mmHg	62	bpm	99	%	12	bpm	12:42	109/75	mmHg	68
RT+P	13:06	122/76	mmHg	67	bpm	96	%	18	bpm	13:08	105/65	mmHg	69	bpm	98	%	16	bpm	13:10	113/64	mmHg	63	bpm	98	%	16	bpm	13:12	111/65	mmHg	63	bpm	98	%	14	bpm	13:14	110/70	mmHg	64	bpm	98	%	16	bpm	13:16	111/72	mmHg	60
RT+P	10:50	126/71	mmHg	103	bpm	99	%	12	bpm	10:52	103/65	mmHg	102	bpm	97	%	12	bpm	10:54	100/76	mmHg	125	bpm	99	%	14	bpm	10:56	113/66	mmHg	102	bpm	99	%	12	bpm	10:57	110/68	mmHg	102	bpm	99	%	12	bpm	11:00	108/66	mmHg	105
RT+P	11:08	115/49	mmHg	78	bpm	98	%	18	bpm	11:10	128/56	mmHg	75	bpm	100	%	16	bpm	11:12	105/51	mmHg	75	bpm	100	%	16	bpm	11:14	102/54	mmHg	70	bpm	100	%	16	bpm	11:16	103/56	mmHg	72	bpm	100	%	16	bpm	11:17	100/47	mmHg	68
RT+P	11:23	128/49	mmHg	73	bpm	100	%	18	bpm	11:25	109/53	mmHg	75	bpm	100	%	16	bpm	11:27	110/60	mmHg	79	bpm	100	%	16	bpm	11:29	135/72	mmHg	67	bpm	98	%	12	bpm	11:31	130/66	mmHg	54	bpm	99	%	14	bpm	11:33	104/54	mmHg	59
RT+P	11:40	132/74	mmHg	71	bpm	100	%	16	bpm	11:42	103/49	mmHg	69	bpm	98	%	18	bpm	11:44	96/49	mmHg	71	bpm	98	%	16	bpm	11:46	96/53	mmHg	76	bpm	98	%	16	bpm	11:48	105/59	mmHg	75	bpm	99	%	16	bpm	11:49	94/49	mmHg	70
RT+P	13:46	134/79	mmHg	92	bpm	98	%	16	bpm	13:48	110/61	mmHg	93	bpm	98	%	18	bpm	13:50	112/75	mmHg	91	bpm	98	%	16	bpm	13:52	142/82	mmHg	85	bpm	97	%	14	bpm	13:54	133/81	mmHg	96	bpm	98	%	18	bpm	13:55	121/75	mmHg	92
RT+P	12:20	110/59	mmHg	71	bpm	98	%	14	bpm	12:22	94/61	mmHg	76	bpm	95	%	16	bpm	12:24	95/43	mmHg	72	bpm	95	%	14	bpm	12:26	94/53	mmHg	76	bpm	95	%	14	bpm	12:28	96/55	mmHg	72	bpm	96	%	14	bpm	12:31	98/60	mmHg	74
RT+P	16:27	123/79	mmHg	75	bpm	99	%	12	bpm	16:29	108/66	mmHg	75	bpm	98	%	12	bpm	16:31	104/60	mmHg	72	bpm	98	%	12	bpm	16:33	103/62	mmHg	68	bpm	98	%	12	bpm	16:34	104/64	mmHg	68	bpm	98	%	12	bpm	16:37	110/66	mmHg	70
RT+P	10:00	115/72	mmHg	74	bpm	99	%	18	bpm	10:02	103/64	mmHg	79	bpm	99	%	17	bpm	10:04	99/59	mmHg	78	bpm	98	%	18	bpm	10:06	108/77	mmHg	76	bpm	98	%	15	bpm	10:08	110/77	mmHg	73	bpm	99	%	17	bpm	10:09	113/77	mmHg	78
RT+P	10:14	119/73	mmHg	78	bpm	99	%	18	bpm	10:16	97/61	mmHg	78	bpm	99	%	18	bpm	10:18	100/64	mmHg	76	bpm	99	%	17	bpm	10:20	103/63	mmHg	77	bpm	99	%	18	bpm	10:22	103/75	mmHg	77	bpm	99	%	18	bpm	10:24	117/77	mmHg	79
RT+P	10:16	120/77	mmHg	78	bpm	99	%	18	bpm	10:18	101/63	mmHg	79	bpm	99	%	17	bpm	10:20	102/63	mmHg	74	bpm	99	%	18	bpm	10:22	103/71	mmHg	77	bpm	99	%	17	bpm	10:24	98/67	mmHg	77	bpm	99	%	17	bpm	10:26	105/73	mmHg	78
RT+P	10:50	114/71	mmHg	78	bpm	100	%	18	bpm	10:52	86/48	mmHg	79	bpm	99	%	18	bpm	10:54	92/53	mmHg	78	bpm	99	%	18	bpm	10:56	98/61	mmHg	78	bpm	100	%	18	bpm	10:58	102/63	mmHg	77	bpm	100	%	18	bpm	11:00	109/63	mmHg	78
RT+P	08:48	119/68	mmHg	78	bpm	99	%	17	bpm	08:50	98/67	mmHg	78	bpm	98	%	17	bpm	08:52	100/62	mmHg	72	bpm	100	%	18	bpm	08:54	102/63	mmHg	79	bpm	99	%	18	bpm	08:56	101/63	mmHg	69	bpm	100	%	17	bpm	08:58	108/68	mmHg	78
RT+P	15:40	96/56	mmHg	61	bpm	100	%	13	bpm	15:42	89/46	mmHg	66	bpm	100	%	13	bpm	15:44	81/43	mmHg	61	bpm	100	%	13	bpm	15:46	77/40	mmHg	61	bpm	100	%	13	bpm	15:50	89/54	mmHg	60	bpm	100	%	13	bpm	15:56	90/52	mmHg	63
RT+P	11:16	112/62	mmHg	65	bpm	99	%	14	bpm	11:18	87/44	mmHg	69	bpm	99	%	14	bpm	11:20	90/54	mmHg	63	bpm	99	%	14	bpm	11:22	95/59	mmHg	67	bpm	99	%	14	bpm	11:24	82/50	mmHg	60	bpm	99	%	14	bpm	11:26	78/43	mmHg	60
RT+P	14:43	104/67	mmHg	68	bpm	100	%	12	bpm	14:45	95/58	mmHg	74	bpm	100	%	13	bpm	14:47	81/39	mmHg	73	bpm	100	%	13	bpm	14:49	90/58	mmHg	72	bpm	100	%	13	bpm	14:50	96/64	mmHg	68	bpm	100	%	13	bpm	14:51	100/64	mmHg	68
RT+P	15:11	153/58	mmHg	91	bpm	100	%	14	bpm	15:13	118/58	mmHg	90	bpm	100	%	14	bpm	15:15	101/55	mmHg	85	bpm	100	%	14	bpm	15:17	93/51	mmHg	85	bpm	99	%	14	bpm	15:18	110/72	mmHg	88	bpm	99	%	13	bpm	15:20	118/58	mmHg	86
RT+P	15:24	120/87	mmHg	98	bpm	98	%	14	bpm	15:26	108/67	mmHg	117	bpm	96	%	15	bpm	15:28	118/62	mmHg	115	bpm	96	%	16	bpm	15:30	116/68	mmHg	108	bpm	96	%	15	bpm	15:32	110/65	mmHg	108	bpm	98	%	16	bpm	15:33	112/63	mmHg	108
RT+P	15:43	125/58	mmHg	88	bpm	100	%	14	bpm	15:45	99/64	mmHg	91	bpm	99	%	13	bpm	15:47	117/71	mmHg	89	bpm	99	%	13	bpm	15:49	113/70	mmHg	97	bpm	99	%	13	bpm	15:51	106/68	mmHg	96	bpm	99	%	13	bpm	15:53	107/67	mmHg	96
RT+P	10:16	108/63	mmHg	83	bpm	99	%	13	bpm	10:18	93/61	mmHg	93	bpm	99	%	13	bpm	10:20	990/63	mmHg	94	bpm	99	%	12	bpm	10:22	98/63	mmHg	95	bpm	99	%	13	bpm	10:24	103/65	mmHg	93	bpm	99	%	13	bpm	10:26	105/67	mmHg	93
RT+P	08:50	123/72	mmHg	58	bpm	100	%	13	bpm	08:52	102/68	mmHg	62	bpm	100	%	13	bpm	08:54	104/68	mmHg	61	bpm	100	%	13	bpm	08:56	103/67	mmHg	60	bpm	100	%	13	bpm	08:58	108/73	mmHg	63	bpm	100	%	13	bpm	09:00	107/72	mmHg	60
RT+P	09:15	117/82	mmHg	73	bpm	99	%	13	bpm	09:17	98/68	mmHg	72	bpm	99	%	13	bpm	09:19	98/61	mmHg	73	bpm	100	%	13	bpm	09:21	102/65	mmHg	72	bpm	100	%	13	bpm	09:23	100/63	mmHg	77	bpm	100	%	13	bpm	09:25	102/63	mmHg	75
RT+P	10:43	113/68	mmHg	68	bpm	99	%	13	bpm	10:45	93/61	mmHg	65	bpm	99	%	13	bpm	10:47	93/62	mmHg	63	bpm	99	%	13	bpm	10:49	98/63	mmHg	68	bpm	99	%	12	bpm	10:51	105/68	mmHg	70	bpm	99	%	13	bpm	10:53	110/68	mmHg	71
RT+P	11:10	115/72	mmHg	72	bpm	99	%	16	bpm	11:12	95/68	mmHg	75	bpm	99	%	16	bpm	11:14	92/67	mmHg	70	bpm	99	%	18	bpm	11:16	95/68	mmHg	71	bpm	99	%	18	bpm	11:18	108/72	mmHg	73	bpm	99	%	17	bpm	11:20	111/73	mmHg	75
RT+P	10:46	136/89	mmHg	94	bpm	99	%	16	bpm	10:48	109/72	mmHg	76	bpm	98	%	18	bpm	10:50	112/74	mmHg	80	bpm	100	%	18	bpm	10:52	101/68	mmHg	80	bpm	98	%	16	bpm	10:54	116/79	mmHg	89	bpm	97	%	18	bpm	10:56	108/73	mmHg	86
RT+P	09:45	118/70	mmHg	72	bpm	99	%	16	bpm	09:47	95/60	mmHg	80	bpm	98	%	16	bpm	09:49	96/62	mmHg	74	bpm	98	%	18	bpm	09:51	108/66	mmHg	73	bpm	99	%	18	bpm	09:53	107/66	mmHg	72	bpm	99	%	18	bpm	09:55	103/66	mmHg	72
RT+P	09:07	140/83	mmHg	70	bpm	99	%	14	bpm	09:09	109/69	mmHg	78	bpm	99	%	13	bpm	09:11	97/60	mmHg	79	bpm	100	%	13	bpm	09:13	108/67	mmHg	77	bpm	100	%	14	bpm	09:14	114/69	mmHg	78	bpm	100	%	13	bpm	09:18	130/74	mmHg	78
RT+P	08:45	130/83	mmHg	57	bpm	99	%	13	bpm	08:47	103/91	mmHg	63	bpm	99	%	13	bpm	08:49	93/62	mmHg	67	bpm	100	%	13	bpm	08:51	90/61	mmHg	65	bpm	100	%	14	bpm	09:53	102/69	mmHg	60	bpm	100	%	12	bpm	08:54	103/70	mmHg	62
RT+P	08:23	123/72	mmHg	73	bpm	99	%	14	bpm	08:25	110/61	mmHg	78	bpm	100	%	13	bpm	08:27	112/63	mmHg	77	bpm	100	%	13	bpm	08:29	108/59	mmHg	83	bpm	100	%	13	bpm	08:31	105/67	mmHg	79	bpm	100	%	13	bpm	08:32	109/68	mmHg	77
RT+P	09:53	110/68	mmHg	72	bpm	100	%	13	bpm	09:55	98/62	mmHg	73	bpm	100	%	13	bpm	09:57	99/63	mmHg	75	bpm	100	%	12	bpm	09:59	100/64	mmHg	74	bpm	100	%	13	bpm	10:01	104/67	mmHg	75	bpm	100	%	13	bpm	10:05	109/70	mmHg	78
RT+P	09:35	108/72	mmHg	67	bpm	99	%	13	bpm	09:37	93/69	mmHg	69	bpm	99	%	13	bpm	09:39	95/65	mmHg	68	bpm	100	%	13	bpm	09:41	103/67	mmHg	69	bpm	100	%	13	bpm	09:42	105/68	mmHg	68	bpm	100	%	12	bpm	09:45	108/66	mmHg	70
RT+P	08:16	106/68	mmHg	71	bpm	98	%	16	bpm	08:18	98/61	mmHg	65	bpm	98	%	18	bpm	08:20	92/54	mmHg	67	bpm	98	%	18	bpm	08:22	100/63	mmHg	70	bpm	99	%	20	bpm	08:24	101/63	mmHg	70	bpm	98	%	20	bpm	08:26	100/63	mmHg	69
RT+P	08:37	119/72	mmHg	81	bpm	99	%	18	bpm	08:39	100/70	mmHg	69	bpm	99	%	16	bpm	08:41	106/70	mmHg	77	bpm	98	%	21	bpm	08:43	107/71	mmHg	78	bpm	98	%	22	bpm	08:45	103/68	mmHg	75	bpm	99	%	23	bpm	08:47	103/67	mmHg	74
RT+P	08:52	129/78	mmHg	72	bpm	99	%	18	bpm	08:54	106/68	mmHg	65	bpm	99	%	18	bpm	08:56	105/68	mmHg	66	bpm	67	%	99	bpm	08:58	111/72	mmHg	73	bpm	97	%	18	bpm	09:00	117/65	mmHg	70	bpm	99	%	17	bpm	09:02	121/67	mmHg	70
RT+P	09:40	100/61	mmHg	72	bpm	100	%	13	bpm	09:42	88/54	mmHg	73	bpm	100	%	13	bpm	09:44	89/62	mmHg	77	bpm	100	%	13	bpm	09:45	98/63	mmHg	78	bpm	100	%	13	bpm	09:46	109/64	mmHg	77	bpm	100	%	13	bpm	09:55	105/66	mmHg	75
RT+P	09:08	127/97	mmHg	97	bpm	99	%	13	bpm	09:10	107/72	mmHg	109	bpm	100	%	13	bpm	09:12	110/88	mmHg	90	bpm	100	%	13	bpm	09:14	113/72	mmHg	91	bpm	100	%	13	bpm	09:15	108/70	mmHg	93	bpm	100	%	13	bpm	09:24	110/90	mmHg	92
RT+P	08:52	114/71	mmHg	68	bpm	100	%	13	bpm	08:54	100/72	mmHg	69	bpm	100	%	13	bpm	08:56	98/67	mmHg	68	bpm	100	%	13	bpm	08:58	100/68	mmHg	67	bpm	100	%	13	bpm	08:59	108/72	mmHg	68	bpm	100	%	14	bpm	09:01	113/68	mmHg	69
RT+P	08:32	118/72	mmHg	63	bpm	99	%	13	bpm	08:34	98/61	mmHg	67	bpm	99	%	13	bpm	08:36	103/62	mmHg	69	bpm	99	%	13	bpm	08:38	98/62	mmHg	69	bpm	99	%	13	bpm	08:40	98/62	mmHg	69	bpm	100	%	13	bpm	08:42	99/63	mmHg	68
RT+P	09:23	117/62	mmHg	73	bpm	100	%	13	bpm	09:25	103/68	mmHg	71	bpm	100	%	13	bpm	09:27	104/63	mmHg	71	bpm	100	%	13	bpm	09:29	107/63	mmHg	73	bpm	100	%	13	bpm	09:31	96/53	mmHg	80	bpm	100	%	13	bpm	09:32	99/62	mmHg	78
RT+P	09:12	101/64	mmHg	68	bpm	97	%	13	bpm	09:14	87/56	mmHg	66	bpm	97	%	14	bpm	09:16	92/61	mmHg	64	bpm	98	%	13	bpm	09:18	94/63	mmHg	66	bpm	98	%	13	bpm	09:20	99/63	mmHg	60	bpm	98	%	13	bpm	09:22	90/58	mmHg	62
RT+P	09:35	114/52	mmHg	70	bpm	100	%	13	bpm	09:37	98/46	mmHg	77	bpm	100	%	13	bpm	09:39	108/61	mmHg	82	bpm	100	%	12	bpm	09:40	95/51	mmHg	75	bpm	99	%	12	bpm	09:46	107/63	mmHg	81	bpm	100	%	13	bpm	09:50	108/59	mmHg	78
RT+P	11:15	123/74	mmHg	116	bpm	96	%	14	bpm	11:17	92/68	mmHg	92	bpm	99	%	13	bpm	11:19	102/71	mmHg	88	bpm	99	%	13	bpm	11:21	104/72	mmHg	89	bpm	100	%	14	bpm	11:23	102/68	mmHg	91	bpm	99	%	13	bpm	11:24	100/63	mmHg	91
RT+P	10:16	108/63	mmHg	83	bpm	99	%	13	bpm	10:18	93/61	mmHg	93	bpm	99	%	13	bpm	10:20	90/63	mmHg	94	bpm	99	%	13	bpm	10:22	98/63	mmHg	95	bpm	99	%	13	bpm	10:24	103/65	mmHg	93	bpm	99	%	13	bpm	10:26	110/65	mmHg	93
RT+P	10:36	103/77	mmHg	94	bpm	100	%	18	bpm	10:38	104/69	mmHg	100	bpm	100	%	16	bpm	10:40	106/70	mmHg	103	bpm	100	%	17	bpm	10:42	107/71	mmHg	99	bpm	100	%	20	bpm	10:43	103/67	mmHg	98	bpm	100	%	18	bpm	10:48	103/67	mmHg	99
RT+P	13:13	116/69	mmHg	88	bpm	100	%	13	bpm	13:15	109/56	mmHg	72	bpm	100	%	13	bpm	13:17	98/50	mmHg	63	bpm	100	%	13	bpm	13:19	99/54	mmHg	63	bpm	100	%	13	bpm	13:21	90/48	mmHg	61	bpm	100	%	13	bpm	13:23	95/63	mmHg	62
RT+P	10:01	131/84	mmHg	82	bpm	99	%	18	bpm	10:03	110/87	mmHg	90	bpm	99	%	17	bpm	10:05	130/82	mmHg	88	bpm	99	%	20	bpm	10:07	141/81	mmHg	88	bpm	99	%	18	bpm	10:09	127/81	mmHg	84	bpm	99	%	17	bpm	10:10	125/83	mmHg	83
RT+P	10:23	118/77	mmHg	93	bpm	100	%	18	bpm	10:25	100/69	mmHg	100	bpm	100	%	20	bpm	10:27	112/71	mmHg	97	bpm	100	%	17	bpm	10:29	109/78	mmHg	96	bpm	100	%	21	bpm	10:30	112/79	mmHg	98	bpm	100	%	20	bpm	10:33	113/70	mmHg	91
RT+P	12:44	127/80	mmHg	76	bpm	100	%	13	bpm	12:46	103/70	mmHg	85	bpm	99	%	13	bpm	12:48	113/68	mmHg	81	bpm	99	%	12	bpm	12:50	113/68	mmHg	77	bpm	100	%	12	bpm	12:52	107/65	mmHg	76	bpm	99	%	13	bpm	12:58	105/67	mmHg	76
RT+P	12:11	125/63	mmHg	71	bpm	100	%	14	bpm	12:13	88/37	mmHg	78	bpm	100	%	14	bpm	12:15	99/74	mmHg	75	bpm	100	%	14	bpm	12:17	97/53	mmHg	79	bpm	100	%	14	bpm	12:19	98/63	mmHg	77	bpm	100	%	15	bpm	12:21	103/67	mmHg	75
RT+P	11:10	120/80	mmHg	89	bpm	98	%	20	bpm	11:12	111/80	mmHg	85	bpm	98	%	18	bpm	11:14	117/72	mmHg	92	bpm	98	%	21	bpm	11:16	107/75	mmHg	75	bpm	98	%	20	bpm	11:19	111/76	mmHg	84	bpm	98	%	20	bpm	11:20	113/78	mmHg	82
RT+P	11:51	122/65	mmHg	81	bpm	99	%	14	bpm	11:53	108/61	mmHg	90	bpm	100	%	13	bpm	11:55	87/41	mmHg	92	bpm	100	%	13	bpm	11:57	84/41	mmHg	90	bpm	100	%	13	bpm	11:59	86/47	mmHg	86	bpm	100	%	13	bpm	12:01	83/38	mmHg	84
RT+P	09:06	107/63	mmHg	89	bpm	99	%	21	bpm	09:08	91/54	mmHg	96	bpm	99	%	20	bpm	09:10	101/62	mmHg	87	bpm	99	%	21	bpm	09:11	111/57	mmHg	89	bpm	99	%	21	bpm	09:13	113/57	mmHg	89	bpm	99	%	17	bpm	09:17	116/71	mmHg	87
RT+P	16:44	119/72	mmHg	75	bpm	99	%	13	bpm	16:46	124/75	mmHg	108	bpm	98	%	13	bpm	16:48	107/75	mmHg	105	bpm	99	%	14	bpm	16:49	122/77	mmHg	112	bpm	98	%	13	bpm	16:52	118/78	mmHg	98	bpm	99	%	13	bpm	16:59	124/80	mmHg	89
RT+P	09:12	101/64	mmHg	68	bpm	99	%	14	bpm	09:14	87/46	mmHg	66	bpm	98	%	13	bpm	09:16	92/61	mmHg	64	bpm	98	%	13	bpm	09:18	99/63	mmHg	60	bpm	98	%	14	bpm	09:20	90/58	mmHg	62	bpm	97	%	13	bpm	09:22	91/58	mmHg	62
RT+P	14:21	139/70	mmHg	131	bpm	100	%	14	bpm	14:23	141/95	mmHg	137	bpm	100	%	14	bpm	14:25	119/78	mmHg	134	bpm	100	%	15	bpm	14:27	120/81	mmHg	119	bpm	100	%	15	bpm	14:31	130/88	mmHg	130	bpm	100	%	14	bpm	14:37	134/90	mmHg	128
RT+P	17:17	96/65	mmHg	63	bpm	100	%	14	bpm	17:19	91/48	mmHg	44	bpm	13	%	99	bpm	17:21	80/44	mmHg	47	bpm	100	%	14	bpm	17:23	85/45	mmHg	50	bpm	100	%	14	bpm	17:25	93/41	mmHg	49	bpm	100	%	14	bpm	17:27	88/42	mmHg	50
RT+P	09:24	125/66	mmHg	83	bpm	100	%	18	bpm	09:26	114/60	mmHg	91	bpm	100	%	18	bpm	09:28	115/60	mmHg	91	bpm	100	%	16	bpm	09:30	118/61	mmHg	79	bpm	100	%	18	bpm	09:37	118/78	mmHg	78	bpm	100	%	18	bpm	09:40	120/67	mmHg	81
RT+P	10:34	125/75	mmHg	78	bpm	100	%	18	bpm	10:36	107/71	mmHg	77	bpm	100	%	18	bpm	10:38	105/73	mmHg	78	bpm	100	%	16	bpm	10:40	110/78	mmHg	74	bpm	100	%	17	bpm	10:44	109/72	mmHg	75	bpm	100	%	16	bpm	10:47	110/72	mmHg	78
RT+P	11:08	115/73	mmHg	78	bpm	100	%	18	bpm	11:10	87/65	mmHg	78	bpm	100	%	18	bpm	11:12	97/68	mmHg	79	bpm	100	%	16	bpm	11:15	108/72	mmHg	83	bpm	100	%	17	bpm	11:17	108/73	mmHg	89	bpm	100	%	18	bpm
RT+P	10:08	130/82	mmHg	68	bpm	100	%	14	bpm	10:10	118/70	mmHg	72	bpm	100	%	14	bpm	10:12	108/69	mmHg	77	bpm	100	%	13	bpm	10:14	108/72	mmHg	73	bpm	100	%	14	bpm	10:17	118/73	mmHg	78	bpm	100	%	14	bpm	10:24	124/78	mmHg	68
RT+P	09:47	110/70	mmHg	67	bpm	100	%	14	bpm	09:49	102/71	mmHg	69	bpm	100	%	14	bpm	09:51	100/72	mmHg	72	bpm	100	%	14	bpm	09:53	107/80	mmHg	74	bpm	100	%	14	bpm	09:54	108/75	mmHg	73	bpm	100	%	14	bpm	10:03	112/72	mmHg	70
RT+P	09:35	110/87	mmHg	62	bpm	100	%	13	bpm	09:37	107/65	mmHg	68	bpm	100	%	14	bpm	09:39	105/64	mmHg	72	bpm	100	%	13	bpm	09:41	103/65	mmHg	71	bpm	100	%	14	bpm	09:42	110/68	mmHg	72	bpm	100	%	13	bpm	09:43	115/72	mmHg	73
RT+P	09:08	110/72	mmHg	74	bpm	100	%	13	bpm	09:10	98/68	mmHg	78	bpm	100	%	13	bpm	09:12	103/69	mmHg	79	bpm	100	%	13	bpm	09:14	194/68	mmHg	78	bpm	100	%	13	bpm	09:16	103/61	mmHg	73	bpm	100	%	13	bpm	09:17	108/68	mmHg	79
RT+P	08:45	118/73	mmHg	72	bpm	100	%	13	bpm	08:47	108/65	mmHg	78	bpm	100	%	14	bpm	08:49	106/64	mmHg	78	bpm	100	%	13	bpm	08:51	102/65	mmHg	79	bpm	100	%	13	bpm	08:53	109/67	mmHg	80	bpm	100	%	14	bpm	08:54	108/68	mmHg	78
RT+P	10:49	109/68	mmHg	82	bpm	100	%	18	bpm	10:51	93/62	mmHg	89	bpm	97	%	18	bpm	10:53	95/65	mmHg	88	bpm	87	%	18	bpm	10:55	97/65	mmHg	89	bpm	100	%	18	bpm	10:56	102/64	mmHg	99	bpm	100	%	18	bpm	10:57	105/63	mmHg	79
RT+P	10:20	138/82	mmHg	73	bpm	100	%	14	bpm	10:22	117/75	mmHg	78	bpm	98	%	14	bpm	10:24	116/77	mmHg	80	bpm	91	%	15	bpm	10:26	118/75	mmHg	81	bpm	96	%	15	bpm	10:27	121/77	mmHg	81	bpm	99	%	14	bpm	10:30	128/77	mmHg	84
[truncated: 86 more columns]

## Sheet: Sedation situation
group	Induction success time_V1	Is the induction successful_V1	injection pain_V1	examine duration (minutes)	Patient awakening time_V1	Did the subject experience apnea during sedation_V1	Did the subject experience hypoxemia during sedation_V1	Adverse event name_V1
P	61	yes	有	7	14	no	no	Hypotension
P	125	yes	有	5	10	no	no	upper airway obstruction
P	132	yes	有	11	10	no	no	bradycardia
P	75	yes	有	6	11	no	no
P	125	yes	有	14	6	no	no	Hypotension
P	57	yes	有	9	11	no	no	Hypotension
P	57	yes	无	9	11	no	no	Hypotension
P	129	yes	有	3	6	no	no	Hypotension
P	70	yes	有	8	12	no	no
P	70	yes	无	10	4	no	no
P	63	yes	有	8	6	no	no	upper airway obstruction
P	74	yes	无	8	7	no	no
P	61	yes	无	2	7	no	no
P	53	yes	无	5	12	no	no
P	61	yes	无	10	10	no	no	Hypotension
P	179	yes	无	4	19	no	yes	upper airway obstruction
P	61	yes	有	8	14	no	no	body movement
RT	144	yes	无	4	14	no	no	body movement
P	35	yes	有	4	11	no	no
P	80	yes	有	13	7	no	no
P	69	yes	无	5	13	no	no
P	70	yes	有	7	9	no	no
P	76	yes	无	5	14	no	no
RT	75	yes	有	9	18	no	no
P	65	yes	无	9	10	no	no
P	30	yes	有	6	12	no	no
P	30	yes	有	9	9	no	no
P	70	yes	有	4	10	no	no
P	45	yes	有	10	18	no	no
P	64	yes	无	6	6	no	no
P	89	yes	有	8	7	no	no
P	60	yes	有	13	7	no	no
P	98	yes	有	10	8	no	no
RT	120	yes	无	9	16	no	no
RT	90	yes	无	6	18	no	no
RT	60	yes	无	4	12	no	no
RT	90	yes	无	3	12	no	no
RT	80	yes	无	2	12	no	no
RT	80	yes	无	6	15	no	no
RT	60	yes	无	6	12	no	no
RT	60	yes	无	7	15	no	no
RT	80	yes	无	4	10	no	no
RT	90	yes	无	4	13	no	no
RT	60	yes	无	12	16	no	no
RT	60	yes	无	8	11	no	no
RT	60	yes	无	6	14	no	no
RT	60	yes	无	6	10	no	no
RT	80	yes	无	10	14	no	no
RT	80	yes	无	3	15	no	no	body movement
RT	120	yes	无	3	6	no	no
RT	60	yes	无	4	7	no	no
RT	65	yes	有	3	6	no	no
P	90	yes	有	7	14	no	no
RT	75	yes	无	3	8	no	no
RT	186	yes	无	3	5	no	no
RT	80	yes	无	2	2	no	no	body movement
P	75	yes	无	3	9	no	no
RT	63	yes	无	3	4	no	no
RT	90	yes	无	4	6	no	no
RT	59	yes	无	4	8	no	no
RT	78	yes	无	3	8	no	no
RT	67	yes	无	3	6	no	no
P	55	yes	有	4	8	no	no
P	90	yes	有	4	10	no	no
RT	120	yes	无	4	5	no	no
RT	110	yes	无	3	7	no	no
RT	240	yes	无	13	10	no	no
RT	60	yes	无	2	6	no	no
P	120	yes	无	3	10	no	no
RT	120	yes	无	3	7	no	no
RT	120	yes	无	3	13	no	no
RT	120	yes	无	3	9	no	no
RT	120	yes	无	3	7	no	no
RT	120	yes	无	6	22	no	no
RT	60	yes	无	3	10	no	no
RT	120	yes	无	3	7	no	no
RT	60	yes	无	2	12	no	no
RT	60	yes	无	1	4	no	no
RT	120	yes	无	6	11	no	no
P	120	yes	无	2	4	no	no
RT	120	yes	无	4	8	no	no
RT	180	yes	无	4	12	no	no
RT	60	yes	无	4	1	no	no
RT	60	yes	无	1	5	no	no
RT	60	yes	无	10	16	no	no
RT	120	yes	无	5	6	no	no
RT	120	yes	无	2	5	no	no
RT	60	yes	无	1	6	no	no
RT	60	yes	无	1	7	no	no
RT	180	yes	无	1	10	no	no
RT	60	yes	无	2	4	no	no
RT	60	yes	无	2	6	no	no
RT	60	yes	无	3	8	no	no
RT	120	yes	无	4	11	no	no
RT	60	yes	无	3	7	no	no
RT	120	yes	无	3	7	no	no
RT	60	yes	无	2	6	no	no
RT	95	yes	无	8	7	no	no	body movement
RT	930	no	无	8	12	no	no	body movement
P	90	yes	有	10	8	no	no	body movement
RT	80	yes	无	6	9	no	no	body movement
RT	71	yes	有	2	12	no	no
RT	50	yes	无	8	13	no	no
RT	77	yes	无	7	8	no	no	body movement
RT	72	yes	无	6	11	no	no
P	73	yes	有	7	10	no	no	body movement
RT	80	yes	无	8	14	no	no
P	115	yes	无	5	13	no	no	body movement
RT	100	yes	无	5	10	no	no	PONVbody movement
RT	70	yes	无	6	4	no	no	body movement
RT	110	yes	无	5	10	no	no
P	100	yes	无	2	6	no	no
RT	85	yes	无	8	12	no	no	body movement
RT	83	yes	无	4	13	no	no	PONV
RT	70	yes	无	8	15	no	no	body movement
RT	125	yes	无	5	11	no	no	body movement
RT	60	yes	无	4	16	no	no
RT	144	yes	无	5	11	no	no
RT	60	yes	无	9	13	no	no	Hypotension body movement
P	60	yes	无	7	15	no	no	Hypotension
RT	104	yes	无	3	9	no	no	body movement
RT	90	yes	有	10	13	no	no	Hypotension body movement
RT	120	yes	无	2	13	no	no	Hiccup
RT	81	yes	无	3	13	no	no	body movement
RT	75	yes	无	4	14	no	no	Chocking and coughing body movement
RT	90	yes	有	5	11	no	no	body movement
RT	86	yes	无	5	11	no	no	body movement
RT	80	yes	无	2	9	no	no	Chocking and coughing
RT	85	yes	无	4	10	no	no
P	40	yes	无	3	6	no	no	body movement
P	65	yes	无	2	5	no	no
P	65	yes	有	3	6	no	no	body movement
P	75	yes	有	2	6	no	no	body movement
RT	55	yes	无	3	13	no	no	body movement
P	60	yes	有	2	4	no	no
RT	60	yes	无	4	14	no	no	body movement
P	180	yes	有	2	11	no	no	Hypotension
P	60	yes	有	4	7	no	no
RT	299	yes	无	3	4	no	no	Chocking and coughing body movement
RT	60	yes	有	3	14	no	no	body movement
RT	40	yes	无	5	6	no	no	body movement
RT	60	yes	无	2	12	no	no	body movement
RT	45	yes	无	14	8	no	no	body movement
RT	35	yes	无	3	16	no	no	Hiccup
RT	55	yes	无	8	9	no	no
RT	50	yes	无	7	21	no	no	body movement
RT	40	yes	无	5	7	no	no
RT	49	yes	无	10	7	no	no	body movement
RT	53	yes	无	5	5	no	no
RT	40	yes	无	3	8	no	no	body movement
RT	50	yes	无	5	9	no	no	Chocking and coughing
RT	45	yes	无	4	10	no	no
RT	50	yes	无	9	10	no	no
RT	50	yes	无	3	9	no	no
RT	40	yes	无	4	11	no	no
RT	50	yes	无	5	10	no	no	body movement
RT	60	yes	无	3	9	no	no
RT	40	yes	无	4	10	no	no
RT	35	yes	无	13	8	no	no
RT	50	yes	无	8	16	no	no
P	50	yes	无	2	5	no	no
P	60	yes	无	2	9	no	no
P	35	yes	无	4	8	no	no
P	35	yes	无	3	9	no	yes	hypoxemia
P	50	yes	无	3	5	no	no
P	50	yes	无	6	12	no	no
P	40	yes	无	12	4	no	no	body movement
P	124	yes	无	6	11	no	no	bradycardia
P	106	yes	无	6	7	no	no	Hypotension
P	77	yes	有	4	10	no	no
P	60	yes	无	6	7	no	no
P	107	yes	有	12	8	no	no
P	64	yes	无	8	9	no	no	Hypotension
P	48	yes	有	7	9	no	no
P	21	yes	无	14	4	no	no
P	70	yes	无	19	3	no	no
P	125	yes	无	4	10	no	no
P	96	yes	无	3	11	no	no
P	107	yes	无	8	11	yes	yes	hypoxemia,apnea
P	57	yes	有	3	6	no	no
P	108	yes	有	4	13	no	no
P	82	yes	无	6	8	no	no
P	80	yes	无	6	8	yes	yes	apnea
P	100	yes	有	9	11	no	no
P	105	yes	无	10	13	no	no	Hypotension
P	64	yes	有	14	19	no	yes	Hypotension,
P	51	yes	有	7	7	no	no
P	74	yes	有	3	23	no	no
P	50	yes	无	4	12	no	no	body movement
P	74	yes	无	4	8	no	no
P	104	yes	无	6	7	no	no
P	80	yes	有	3	17	yes	yes	apnea
P	50	yes	有	5	16	no	no
P	57	yes	无	7	10	no	no
P	65	yes	无	13	10	no	no	body movement
P	63	yes	有	7	6	no	no
P	23	yes	有	3	10	no	no
P	58	yes	有	2	6	no	no
P	65	yes	有	4	13	no	no
P	65	yes	有	4	12	no	no
P	63	yes	有	2	7	no	no
P	70	yes	有	5	8	no	no
P	65	yes	有	8	8	no	no
P	62	yes	有	7	12	no	no
P	100	yes	有	3	11	no	no
P	61	yes	有	6	5	no	no
P	67	yes	有	4	8	no	no
P	110	yes	无	4	11	no	no
RT+P	67	yes	无	14	11	no	no
RT+P	88	yes	无	14	13	no	no
RT+P	61	yes	无	10	10	no	no
RT+P	96	yes	无	8	5	no	no
RT+P	31	yes	无	5	8	no	no	Hypotension
RT+P	50	yes	有	9	7	no	no
RT+P	80	yes	无	9	5	no	no
RT+P	50	yes	有	3	8	no	no
RT+P	73	yes	无	5	7	no	no	Hypotension
RT+P	115	yes	无	6	14	no	no
RT+P	62	yes	无	3	6	no	no	Hypotension
RT+P	60	yes	无	6	7	no	no
RT+P	73	yes	无	7	9	no	no	Hiccup
RT+P	61	yes	有	7	5	no	no
RT+P	34	yes	无	6	10	no	no	Hiccup
RT+P	70	yes	无	10	8	no	no	Hypotension
RT+P	85	yes	无	14	7	no	no	Hypotension
RT+P	72	yes	无	10	13	no	no
RT+P	83	yes	有	9	12	no	no
RT+P	61	yes	无	7	9	no	no
RT+P	72	yes	有	8	10	no	no	body movement
RT+P	91	yes	无	10	12	no	no	Hypotension
RT+P	79	yes	有	6	8	no	no	Hypotension
RT+P	65	yes	无	14	11	no	yes	upper airway obstruction
RT+P	70	yes	有	14	13	no	no
RT+P	50	yes	无	9	11	no	yes	upper airway obstruction
RT+P	61	yes	有	11	8	no	no
RT+P	86	yes	无	12	10	no	no
RT+P	57	yes	无	10	11	no	no
RT+P	53	yes	无	14	11	no	no
RT+P	92	yes	无	12	7	no	no
RT+P	70	yes	无	6	6	no	no
RT+P	72	yes	有	8	14	no	no
RT+P	65	yes	无	11	9	no	no
RT+P	68	yes	有	8	10	no	no	Hypotension
RT+P	77	yes	无	8	13	no	no
RT+P	157	yes	无	6	6	no	no
RT+P	75	yes	无	6	10	no	no
RT+P	74	yes	无	7	7	no	no
RT+P	57	yes	无	10	10	no	no
RT+P	67	yes	无	14	12	no	no
RT+P	72	yes	有	9	9	no	no
RT+P	61	yes	无	14	8	no	no
RT+P	58	yes	无	5	5	no	no
RT+P	90	yes	无	14	16	no	no
RT+P	100	yes	无	5	4	no	no
RT+P	57	yes	无	7	5	no	no
RT+P	107	yes	无	8	6	no	no
RT+P	102	yes	无	10	7	no	no
RT+P	61	yes	无	10	7	no	no
RT+P	75	yes	无	9	8	no	no
RT+P	61	yes	无	10	8	no	no
RT+P	67	yes	无	10	7	no	no
RT+P	73	yes	无	10	8	no	no
RT+P	104	yes	无	9	6	no	no
RT+P	70	yes	无	9	8	no	no
RT+P	75	yes	无	6	11	no	no
RT+P	84	yes	无	9	10	no	no
RT+P	71	yes	无	8	9	no	no
RT+P	67	yes	无	7	8	no	no
RT+P	93	yes	无	6	10	no	no
RT+P	74	yes	无	12	8	no	no
RT+P	85	yes	无	11	7	no	no
RT+P	52	yes	无	10	6	no	no
RT+P	75	yes	无	4	6	no	no
RT+P	89	yes	无	5	7	no	no
RT+P	64	yes	无	6	9	no	no
RT+P	94	yes	无	10	8	no	no
RT+P	67	yes	无	8	8	no	no
RT+P	41	yes	无	13	10	no	no
RT+P	65	yes	无	4	8	no	no
RT+P	70	yes	无	8	10	no	no
RT+P	61	yes	无	10	7	no	no
RT+P	58	yes	无	6	7	no	no
RT+P	99	yes	无	8	6	no	no
RT+P	103	yes	无	7	6	no	no
RT+P	110	yes	无	5	7	no	no
RT+P	91	yes	无	6	9	no	no
RT+P	57	yes	无	9	8	no	no
RT+P	84	yes	无	9	13	no	no
RT+P	70	yes	无	10	9	no	no
RT+P	70	yes	无	4	8	no	no
RT+P	90	yes	无	3	6	no	no
RT+P	41	yes	无	13	10	no	no
RT+P	80	yes	无	5	5	no	no
RT+P	82	yes	无	8	8	no	no
RT+P	64	yes	无	3	10	no	no
RT+P	69	yes	无	5	10	no	no
RT+P	55	yes	无	6	11	no	no	Hypotension
RT+P	65	yes	无	5	9	no	no
RT+P	70	yes	无	5	7	no	no
RT+P	71	yes	无	6	8	no	no
RT+P	72	yes	无	8	6	no	no
RT+P	67	yes	无	8	7	no	no
RT+P	73	yes	无	6	8	no	yes	upper airway obstruction
RT+P	68	yes	无	6	10	no	no

## Sheet: Satisfaction rating
GROUP	Operator satisfaction with operation_V1	Satisfaction of anesthesiologists with sedative effects_V1	patient satisfaction_V1
P	4	4	4
P	2	3	4
P	4	4	4
P	4	4	4
P	4	4	4
P	4	4	4
P	4	4	4
P	4	4	4
P	4	4	4
P	4	4	4
P	4	3	4
P	4	4	4
P	4	4	4
P	4	4	4
P	4	4	4
P	4	3	4
P	1	3	4
RT	1	1	3
P	4	4	4
P	4	4	4
P	4	4	4
P	4	4	4
P	4	4	4
RT	4	4	4
P	4	4	4
P	4	4	4
P	4	4	4
P	4	4	4
P	4	4	4
P	4	4	4
P	4	4	4
P	4	4	4
P	4	4	4
RT	4	4	4
RT	4	4	4
RT	4	4	4
RT	4	4	4
RT	4	4	4
RT	3	3	4
RT	4	4	4
RT	4	4	4
RT	3	3	4
RT	3	3	4
RT	4	4	4
RT	4	4	4
RT	4	4	4
RT	4	4	4
RT	4	4	4
RT	1	1	3
RT	4	3	4
RT	4	4	4
RT	4	4	4
P	3	3	4
RT	3	3	4
RT	4	3	4
RT	1	1	4
P	4	4	4
RT	4	4	4
RT	4	4	4
RT	4	4	4
RT	4	4	4
RT	4	4	4
P	4	4	4
P	4	4	4
RT	3	3	4
RT	4	4	4
RT	4	4	4
RT	4	4	4
P	4	4	4
RT	4	4	4
RT	4	4	4
RT	4	4	4
RT	4	4	4
RT	4	4	4
RT	4	4	4
RT	4	4	4
RT	4	4	4
RT	4	4	4
RT	4	4	4
P	4	4	4
RT	4	4	4
RT	4	4	4
RT	4	4	4
RT	4	4	4
RT	4	4	4
RT	4	4	4
RT	4	4	4
RT	4	4	4
RT	4	4	4
RT	4	4	4
RT	4	4	4
RT	4	4	4
RT	4	4	4
RT	4	4	4
RT	4	4	4
RT	4	4	4
RT	4	4	4
RT	4	3	4
RT	3	1	4
P	3	3	4
RT	4	2	4
RT	3	4	4
RT	4	4	4
RT	3	4	4
RT	4	4	4
P	3	4	4
RT	4	4	4
P	3	2	4
RT	3	4	4
RT	2	3	4
RT	3	4	4
P	3	3	3
RT	3	4	4
RT	4	4	4
RT	3	3	4
RT	3	3	4
RT	3	4	4
RT	4	4	4
RT	2	3	4
P	4	4	4
RT	3	3	4
RT	3	3	3
RT	2	3	4
RT	4	3	4
RT	3	3	4
RT	4	4	3
RT	1	1	4
RT	4	4	4
RT	4	3	4
P	4	4	4
P	4	4	4
P	4	4	4
P	4	4	4
RT	4	4	4
P	4	4	4
RT	3	2	4
P	4	3	4
P	4	4	4
RT	1	2	4
RT	2	2	4
RT	4	3	4
RT	1	1	4
RT	3	3	4
RT	3	3	3
RT	4	4	4
RT	2	1	4
RT	4	4	4
RT	2	3	4
RT	4	4	4
RT	4	4	4
RT	2	3	4
RT	4	4	4
RT	4	4	3
RT	4	4	4
RT	4	4	4
RT	4	3	4
RT	4	4	4
RT	4	4	4
RT	4	4	4
RT	4	4	4
P	4	4	4
P	4	4	4
P	4	4	4
P	4	4	4
P	4	4	4
P	4	4	4
P	3	3	2
P	4	4	4
P	4	4	4
P	4	4	4
P	4	4	4
P	4	4	4
P	4	4	4
P	4	4	4
P	4	4	4
P	4	4	4
P	4	4	4
P	4	4	4
P	4	4	4
P	4	4	4
P	4	4	4
P	4	4	4
P	4	4	4
P	4	4	4
P	4	4	4
P	4	4	4
P	4	4	4
P	4	4	2
P	4	4	4
P	4	4	3
P	4	4	4
P	4	3	4
P	4	4	4
P	4	4	4
P	4	4	4
P	3	4	2
P	4	3	3
P	4	4	4
P	4	3	2
P	4	4	4
P	4	4	4
P	4	4	4
P	4	3	4
P	4	4	4
P	4	4	3
P	4	4	4
P	4	4	4
P	4	4	3
RT+P	4	4	4
RT+P	4	4	4
RT+P	4	4	4
RT+P	4	4	4
RT+P	4	4	4
RT+P	4	4	4
RT+P	4	4	4
RT+P	4	4	4
RT+P	4	4	4
RT+P	4	4	4
RT+P	4	4	4
RT+P	4	4	4
RT+P	4	4	4
RT+P	4	4	4
RT+P	4	4	4
RT+P	4	4	4
RT+P	4	4	4
RT+P	4	4	4
RT+P	4	4	3
RT+P	3	4	4
RT+P	3	3	4
RT+P	4	4	4
RT+P	4	4	4
RT+P	4	3	4
RT+P	4	4	4
RT+P	4	3	4
RT+P	3	4	4
RT+P	3	4	4
RT+P	4	4	4
RT+P	4	4	4
RT+P	4	4	4
RT+P	4	4	4
RT+P	4	4	4
RT+P	4	4	4
RT+P	4	4	4
RT+P	4	4	4
RT+P	4	4	4
RT+P	4	4	4
RT+P	4	4	4
RT+P	4	4	4
RT+P	4	4	4
RT+P	4	4	3
RT+P	4	4	4
RT+P	4	4	4
RT+P	4	4	4
RT+P	4	4	4
RT+P	4	4	4
RT+P	4	4	4
RT+P	4	4	4
RT+P	4	4	4
RT+P	4	4	4
RT+P	4	4	4
RT+P	4	4	4
RT+P	4	4	4
RT+P	4	4	4
RT+P	4	4	4
RT+P	4	4	4
RT+P	4	4	4
RT+P	4	4	4
RT+P	4	4	4
RT+P	4	4	4
RT+P	4	4	4
RT+P	4	4	4
RT+P	4	4	4
RT+P	4	4	4
RT+P	4	4	4
RT+P	4	4	4
RT+P	4	4	4
RT+P	4	4	4
RT+P	4	4	4
RT+P	4	4	4
RT+P	4	4	4
RT+P	4	4	4
RT+P	4	4	4
RT+P	4	4	4
RT+P	3	4	4
RT+P	4	4	4
RT+P	4	4	4
RT+P	4	4	4
RT+P	4	4	4
RT+P	4	4	4
RT+P	4	4	4
RT+P	4	4	4
RT+P	4	4	4
RT+P	4	4	4
RT+P	4	4	4
RT+P	4	4	4
RT+P	4	4	4
RT+P	4	4	4
RT+P	4	4	4
RT+P	4	4	4
RT+P	4	4	4
RT+P	4	4	4
RT+P	4	4	4
RT+P	4	4	4
RT+P	4	4	4

## Sheet: MOAAS
group	MOAA/S1		MOAA/S _2_V1	MOAA/S _3_V1	MOAA/S _4_V1	MOAA/S _5_V1	MOAA/S _6_V1	MOAA/S _7_V1	MOAA/S _8_V1	MOAA/S _9_V1	MOAA/S _10_V1	MOAA/S _11_V1	MOAA/S _12_V1	MOAA/S _13_V1
P	5	0	0	2	0	0	0	1	5	5	5
P	5	0	0	0	0	0	4	5	5	5
P	5	0	0	0	1	0	0	0	2	5	5	5
P	5	0	0	0	0	0	5	5	5
P	5	1	1	0	0	4	0	0	2	2	4	5	5	5
P	5	0	0	0	0	0	0	5	5	5
P	5	0	0	0	0	0	2	5	5	5
P	5	0	0	0	0	0	0	3	5	5	5
P	5	0	0	4	5	5	5
P	5	0	0	0	0	0	0	0	0	0	5	5	5
P	5	0	0	0	0	0	0	5	5	5
P	5	0	0	0	4	4	5	5	5
P	5	0	0	0	0	0	0	0	0	0	0	4	5	5
P	5	0	0	0	0	4	5	5	5
P	5	0	0	0	5	5	5
P	5	0	0	0	0	0	0	5	5	5
P	5	0	0	0	0	3	0	0	4	5	5	5	5
P	5	0	0	0	0	0	0	0	5	5	5
P	5	0	0	0	0	3	4	4	5	5	5
RT	5	0	0	0	0	0	0	0	0	5	5	5
P	5	0	0	0	0	0	0	4	5	5	5
P	5	0	0	0	0	0	3	5	5	5
P	5	0	0	0	0	0	0	4	5	5	5
P	5	0	0	0	0	0	5	5	5
P	5	0	0	1	0	0	0	0	0	0	5	5	5
RT	5	0	0	0	0	0	0	0	0	0	4	5	5	5
P	5	0	0	0	0	0	4	5	5	5
P	5	0	0	0	0	0	1	1	5	5	5
P	5	0	0	0	0	0	0	5	5	5
P	5	0	0	0	0	5	5	5
P	5	0	0	0	0	0	0	0	0	0	5	5	5
P	5	0	0	0	0	5	5	5
P	5	0	0	0	0	0	5	5	5
P	5	0	0	0	0	0	0	0	5	5	5
P	5	0	0	0	0	0	0	5	5	5
RT	5	0	0	1	3	3	4	5	5	5
RT	5	0	1	2	2	4	5	5	5
RT	5	0	1	1	3	5	5	5
RT	5	0	1	3	3	5	5	5
RT	5	0	1	2	3	5	5	5
RT	5	1	0	1	3	4	5	5	5
RT	5	0	1	2	4	5	5	5
RT	5	0	0	1	2	4	5	5	5
RT	5	0	1	3	4	5	5	5
RT	5	1	1	1	3	4	5	5	5
RT	5	0	1	1	1	2	3	4	5	5	5
RT	5	0	1	0	3	4	5	5	5
RT	5	0	1	2	2	3	5	5	5
RT	5	0	1	2	3	5	5	5
RT	5	0	0	1	1	3	4	5	5	5
RT	5	1	3	3	4	5	5	5
RT	5	0	0	0	5	5	5
RT	5	1	5	5	5
RT	5	0	4	5	5	5
P	5	0	0	0	0	0	0	0	3	4	5	5	5
RT	5	1	1	1	5	5	5
RT	5	0	0	0	5	5	5
RT	5	3	5	5	5
P	5	0	0	1	5	5	5
RT	5	0	0	5	5	5
RT	5	1	0	0	0	5	5	5
RT	5	1	1	0	0	1	5	5	5
RT	5	0	0	0	4	5	5	5
RT	5	1	1	1	1	5	5	5
P	5	0	0	0	0	1	1	1	5	5	5
P	5	0	0	0	4	5	5	5
RT	5	1	1	0	4	5	5	5
RT	5	0	0	1	5	5	5
RT	5	1	0	0	0	5	5	5
RT	5	0	4	5	5	5
P	5	0	1	3	5	5	5
RT	5	0	4	5	5	5
RT	5	1	3	4	4	5	5	5
RT	5	1	0	5	5	5
RT	5	0	4	5	5	5
RT	5	3	1	0	4	5	5	5
RT	5	1	1	4	5	5	5
RT	5	2	5	5	5
RT	5	1	0	4	5	5	5
RT	5	1	5	5	5
RT	5	0	1	5	5	5
P	5	1	5	5	5
RT	5	1	4	5	5	5
RT	5	2	2	4	5	5	5
RT	5	0	3	5	5	5
RT	5	0	5	5	5
RT	5	1	0	0	2	4	5	5	5
RT	5	0	2	4	5	5	5
RT	5	2	4	5	5	5
RT	5	1	3	5	5	5
RT	5	3	4	5	5	5
RT	5	1	3	4	5	5	5
RT	5	3	4	5	5	5
RT	5	2	4	5	5	5
RT	5	1	3	5	5	5
RT	5	3	3	4	5	5	5
RT	5	1	4	5	5	5
RT	5	2	4	5	5	5
RT	5	1	3	4	5	5	5
RT	5	0	0	3	5	5	5
RT	5	0	0	2	5	5	5
P	5	0	0	1	4	5	5	5
RT	5	0	0	1	2	5	5	5
RT	5	0	0	0	2	3	3	4	5	5	5
RT	5	2	2	4	5	5	5
RT	5	2	4	4	5	5	5
RT	5	3	4	5	5	5
P	5	0	0	0	1	1	3	3	5	5	5
RT	5	4	5	5	5
P	5	0	0	0	0	2	3	4	5	5	5
RT	5	4	3	3	5	5	5
RT	5	5	5	5
RT	5	3	3	5	5	5
P	5	0	0	5
RT	5	0	0	0	0	0	0	0	0	4	5	5	5
RT	5	0	0	0	0	0	1	5	5	5
RT	5	0	0	0	0	0	2	2	3	5	5	5
RT	5	2	2	4	4	4	5	5	5
RT	5	0	1	3	3	3	4	4	4	5	5	5
RT	5	4	4	4	5	5	5
RT	5	4	5	5	5
P	5	0	2	2	4	4	4	5	5	5
RT	5	0	3	4	3	4	5	5	5
RT	5	0	0	0	0	0	0	3	4	5	5	5
RT	5	0	0	0	0	3	3	4	5	5	5
RT	5	0	0	0	0	2	3	3	3	4	5	5	5
RT	5	1	1	1	1	1	1	3	3	4	4	5	5	5
RT	5	3	3	3	3	3	3	3	4	5	5	5
RT	5	1	1	1	1	1	3	5	5	5
RT	5	1	1	1	1	3	3	4	5	5	5
RT	5	1	1	2	2	3	4	5	5	5
P	5	2	3	5	5	5
P	5	0	5	5
P	5	1	1	1	3	5	5	5
P	5	1	1	5	5	5
RT	5	1	1	1	1	3	0	1	1	3	5	5	5
P	5	5	5	5
RT	5	1	1	1	1	1	1	1	1	4	4	4	4	5
P	5	1	1	3	4	5	5	5
RT	5	5	5	5
RT	5	1	1	2	1	2	5	4	5	4	4	5	5	5
RT	5	5	5	5
RT	5	0	0	0	0	0	0	2	3	5	5	5
RT	5	0	5	5
RT	5	0	0	1	1	1	1	1	1	2	2	4	4	5
RT	5	0	5	5
RT	5	1	1	1	1	1	1	2	2	3	3	3	3	4
RT	5	4	5	5	5
RT	5	0	5	5
RT	5	0	5	5
RT	5	1	1	1	2	2	3	5	5	5
RT	5	0	0	1	1	2	3	3	5	5	5
RT	5	1	1	1	2	3	3	5	5	5
RT	5	0	5	5
RT	5	1	1	2	3	4	5	5	5
RT	5	1	1	1	1	2	3	5	5	5
RT	5	0	1	1	2	2	4	5	5	5
RT	5	1	2	4	5	5	5
RT	5	0	1	1	2	3	3	5	5	5
RT	5	1	3	3	5	5	5
RT	5	0	1	1	3	3	3	4	4	5	5	5
P	5	1	3	5	5	5
P	5	0	1	1	2	3	3	5	5	5
P	5	1	1	2	4	5	5	5
P	5	0	0	0	1	2	5	5	5
P	5	3	5	5	5
P	5	1	1	2	3	4	5	5	5
P	5	3	4	5	5	5
P	5		0	0	0	5	5	5
P	5		0	0	0	0	5	5	5
P	5		0	0	0	5	5	5
P	5		0	0	0	5	5	5
P	5		0	0	0	0	0	0	5	5	5
P	5		0	0	0	0	0	5	5	5
P	5		0	0	0	0	0	0	5	5	5
P	5		0	0	0	0	0	0	0	5	5	5
P	5		0	0	0	5	5	5
P	5		0	0	0	0	5	5	5
P	5		0	0	0	0	5	5	5
P	5		0	0	5	5	5
P	5		0	0	4	4	5	5	5
P	5		0	0	0	5	5	5
P	5		0	0	0	0	5	5	5
P	5		0	0	0	0	0	0	0	0	5	5	5
P	5		0	0	0	0	0	0	5	5	5
P	5		0	0	0	0	0	0	0	0	4	5	5	5
P	5		0	0	0	5	5	5
P	5		0	0	0	0	0	0	0	0	5	5	5
P	5		0	0	0	0	5	5	5
P	5		0	0	5	5	5
P	5		0	0	0	0	5	5	5
P	5		0	0	0	0	0	0	5	5	5
P	5		0	0	0	0	0	5	5	5
P	5		0	0	0	0	0	5	5	5
P	5		0	0	0	0	0	3	5	5	5
P	5		0	0	0	0	5	5	5
P	5		0	0	0	0	3	5	5	5
P	5		0	0	5	5	5
P	5		0	0	0	0	5	5	5
P	5		0	0	0	5	5	5
P	5		0	0	5	5	5
P	5		0	0	0	5	5	5
P	5		0	0	0	5	5	5
P	5		0	0	3	5	5	5
P	5		0	0	0	5	5	5
P	5		0	0	0	3	5	5	5
P	5		0	0	4	5	5	5
P	5		0	0	0	0	3	5	5	5
RT+P	5		0	0	3	0	0	0	0	0	0
RT+P	5		0	0	3	0	0	0	0	1	1
RT+P	5		0	0	3	0	0	1	2	3	5
RT+P	5		0	0	0	4	5	5	5
RT+P	5		0	0	0	3	4	5	5	5
RT+P	5		0	0	3	0	1	1	2	4	5
RT+P	5		0	0	0	5	5	5
RT+P	5		0	0	0	0	0	1	5	5	5
RT+P	5		0	1	0	3	4	4	4	5	5
RT+P	5		0	0	0	0	0	0	0	0	2
RT+P	5		0	0	4	5	5	5
RT+P	5		0	0	0	3	5	5	5
RT+P	5		0	0	0	3	5	5	5
RT+P	5		0	0	0	2	5	5	5
RT+P	5		0	0	0	2	5	5	5
RT+P	5		0	0	0	0	0	4	5	5	5
RT+P	5		0	0	0	4	0	0	5	5	5
RT+P	5		0	0	0	0	4	5	5	5
RT+P	5		0	0	0	1	2	4	5	5	5
RT+P	5		0	0	0	0	3	5	5	5
RT+P	5		0	0	0	0	5	5	5
RT+P	5		0	0	0	0	5	5	5
RT+P	5		0	0	0	5	5	5
RT+P	5		0	1	0	0	1	5	5	5
RT+P	5		0	0	1	0	0	3	4	5	5
RT+P	5		0	0	0	0	2	4	5	5	5
RT+P	5		0	3	0	3	3	4	5	5	5
RT+P	5		0	0	1	2	0	3	5	5	5
RT+P	5		0	0	0	3	5	5	5
RT+P	5		0	0	0	0	0	2	5	5	5
RT+P	5		0	0	0	0	2	4	5	5	5
RT+P	5		0	0	2	5	5	5
RT+P	5		0	0	3	3	3	4	4	5	5
RT+P	5		0	0	0	0	1	5	5	5
RT+P	5		0	0	0	0	3	5	5	5
RT+P	5		0	0	0	1	2	3	5	5	5
RT+P	5		0	0	3	5	5	5
RT+P	5		0	0	2	5	5	5
RT+P	5		0	0	1	1	4	5	5	5
RT+P	5		0	1	0	0	1	3	5	5	5
RT+P	5		0	0	0	1	2	1	5	5	5
RT+P	5		0	0	0	1	2	5	5	5
RT+P	5		0	0	0	1	2	1	1	5	5
RT+P	5		0	0	2	5	5	5
RT+P	5		0	0	0	0	0	0	2	4	4
RT+P	5		0	0	5	5	5
RT+P	5		0	1	1	5	5	5
RT+P	5		0	0	0	3	5	5	5
RT+P	5		0	0	0	1	5	5	5
RT+P	5		0	0	1	0	4	5	5	5
RT+P	5		0	0	0	2	4	5	5	5
RT+P	5		0	0	1	0	3	5	5	5
RT+P	5		0	0	0	1	5	5	5
RT+P	5		0	0	0	0	4	5	5	5
RT+P	5		0	0	0	0	5	5	5
RT+P	5		0	0	0	0	4	5	5	5
RT+P	5		0	0	2	4	5	5	5
RT+P	5		0	0	1	3	4	5	5	5
RT+P	5		0	0	0	2	4	5	5	5
RT+P	5		0	0	0	2	5	5	5
RT+P	5		0	0	2	5	5	5
RT+P	5		0	0	3	0	2	5	5	5
RT+P	5		0	0	0	0	5	5	5
RT+P	5		0	0	2	2	5	5	5
RT+P	5		0	0	5	5	5
RT+P	5		0	0	5	5	5
RT+P	5		0	0	3	5	5	5
RT+P	5		0	0	0	3	5	5	5
RT+P	5		0	0	0	2	5	5	5
RT+P	5		0	0	2	0	0	4	5	5	5
RT+P	5		0	0	0	4	5	5	5
RT+P	5		0	0	2	0	2	4	5	5	5
RT+P	5		0	0	1	2	4	5	5	5
RT+P	5		0	0	2	4	5	5	5
RT+P	5		0	0	0	3	5	5	5	0
RT+P	5		0	2	5	5	5
RT+P	5		0	0	3	5	5	5
RT+P	5		0	0	0	2	5	5	5
RT+P	5		0	0	0	3	5	5	5
RT+P	5		0	0	3	4	5	5	5
RT+P	5		0	0	0	0	2	5	5	5
RT+P	5		0	2	4	5	5	5
RT+P	5		0	1	5	5	5
RT+P	5		0	0	2	0	0	4	5	5	5
RT+P	5		0	0	2	5	5	5
RT+P	5		0	0	0	2	5	5	5
RT+P	5		0	0	1	3	5	5	5
RT+P	5		0	0	0	5	5	5
RT+P	5		0	0	0	5	5	5
RT+P	5		0	0	3	5	5	5
RT+P	5		0	0	5	5	5
RT+P	5		0	0	3	5	5	5
RT+P	5		0	0	0	3	5	5	5
RT+P	5		0	0	0	3	5	5	5
RT+P	5		0	0	3	5	5	5
RT+P	5		0	0	2	5	5	5
